# Supplementary material for: (Z)-3-Chloro­methyl­idene-5,6-dimeth­oxy-2-methyl-2,3-dihydro-1,2-benzothia­zole 1,1-dioxide
Source: Acta Crystallogr Sect E Struct Rep Online. 2010 Dec 4;67(Pt 1):o12. doi: 10.1107/S1600536810049561 (PMC3050289; doi:10.1107/S1600536810049561)
Supplement: Supplementary file 1 [file e-67-00o12-sup1.cif]

##############################################################################
###                                                                        ###
###        Electronic paper (Acta Crystallographica Section E)             ###
###                                                                        ###
##############################################################################
#                                                                            #
# This CIF contains the data in a paper accepted for publication in Acta     #
# Crystallographica Section E. It conforms to the requirements of Notes      #
# for Authors for Section E, and has been peer reviewed under the auspices   #
# of the IUCr Commission on Journals.                                        #
#                                                                            #
# Full details of the Crystallographic Information File format               #
# are given in the paper "The Crystallographic Information File (CIF):       #
# a New Standard Archive File for Crystallography" by S. R. Hall, F. H.      #
# Allen and I. D. Brown [Acta Cryst. (1991), A47, 655-685].                  #
#                                                                            #
# The current version of the core CIF dictionary is obtainable from          #
# ftp://ftp.iucr.org/pub/cif_core.dic. The current version number is 2.4.    #
#                                                                            #
# Software is freely available for graphical display of the structure(s) in  #
# this CIF.  For information consult the CIF home page http://www.iucr.org/  #
# cif/home.html                                                              #
#                                                                            #
# This file may be used for bona fide research purposes within the           #
# scientific community so long as proper attribution is given to the journal # 
# article from which it was obtained.                                        #
#                                                                            #
##############################################################################
                                             
data_I
_audit_creation_method     SHELXL-97
_chemical_name_systematic
;
(<i>Z</i>)-3-Chloromethylidene-5,6-dimethoxy-2-methyl-2,3-
dihydro-1,2-benzothiazole 1,1-dioxide
;
_chemical_name_common     ?
_chemical_formula_moiety     'C11 H12 Cl N O4 S'
_chemical_formula_sum     'C11 H12 Cl N O4 S'
_chemical_formula_iupac     'C11 H12 Cl N O4 S'
_chemical_formula_weight     289.73
_chemical_melting_point     ?
_symmetry_cell_setting     triclinic
_symmetry_space_group_name_H-M     'P -1'
_symmetry_space_group_name_Hall     '-P 1'
loop_
    _symmetry_equiv_pos_as_xyz
    'x, y, z'
    '-x, -y, -z'
_cell_length_a     7.578(5)
_cell_length_b     7.904(6)
_cell_length_c     10.002(7)
_cell_angle_alpha     88.875(11)
_cell_angle_beta     86.293(10)
_cell_angle_gamma     84.176(11)
_cell_volume     594.7(7)
_cell_formula_units_Z     2
_cell_measurement_reflns_used     974
_cell_measurement_theta_min     2.64
_cell_measurement_theta_max     24.46
_cell_measurement_temperature     120(2)
_exptl_crystal_description     needle
_exptl_crystal_colour     colourless
_exptl_crystal_size_max     0.20
_exptl_crystal_size_mid     0.04
_exptl_crystal_size_min     0.01
_exptl_crystal_density_diffrn     1.618
_exptl_crystal_density_meas     ?
_exptl_crystal_density_method     'not measured'
_exptl_crystal_F_000     300
_exptl_absorpt_coefficient_mu     0.502
_exptl_absorpt_correction_type     multi-scan
_exptl_absorpt_process_details     '(SADABS; Sheldrick, 2002)'
_exptl_absorpt_correction_T_min     0.905
_exptl_absorpt_correction_T_max     0.990
_exptl_special_details
;
;
_diffrn_ambient_temperature     120(2)
_diffrn_radiation_type     synchrotron
_diffrn_radiation_wavelength     0.6937
_diffrn_radiation_source     'Daresbury SRS station 9.8'
_diffrn_radiation_monochromator     'silicon 111'
_diffrn_measurement_device_type     'Bruker APEXII CCD'
_diffrn_measurement_method     'thin-slice \w'
_diffrn_detector_area_resol_mean     ?
_diffrn_reflns_number     4651
_diffrn_reflns_av_R_equivalents     0.0384
_diffrn_reflns_av_sigmaI/netI     0.1080
_diffrn_reflns_theta_min     1.99
_diffrn_reflns_theta_max     25.00
_diffrn_reflns_theta_full     25.00
_diffrn_measured_fraction_theta_max     0.992
_diffrn_measured_fraction_theta_full     0.992
_diffrn_reflns_limit_h_min     -9
_diffrn_reflns_limit_h_max     9
_diffrn_reflns_limit_k_min     -9
_diffrn_reflns_limit_k_max     9
_diffrn_reflns_limit_l_min     -12
_diffrn_reflns_limit_l_max     12
_diffrn_standards_number     0
_diffrn_standards_interval_count     ?
_diffrn_standards_interval_time     ?
_diffrn_standards_decay_%     5
_refine_special_details
;
Refinement of <i>F</i>^2^ against ALL reflections. The weighted <i>R</i>-factor
<i>wR</i> and goodness of fit <i>S</i> are based on <i>F</i>^2^, conventional
<i>R</i>-factors <i>R</i> are based on <i>F</i>, with <i>F</i> set to zero for
negative <i>F</i>^2^. The threshold expression of <i>F</i>^2^ >
\s(<i>F</i>^2^) is used only for calculating <i>R</i>-factors(gt) <i>etc</i>.
and is not relevant to the choice of reflections for refinement.
<i>R</i>-factors based on <i>F</i>^2^ are statistically about twice as large
as those based on <i>F</i>, and <i>R</i>- factors based on ALL data will be
even larger.
;
_reflns_number_total     2237
_reflns_number_gt     1671
_reflns_threshold_expression     I>2\s(I)
_refine_ls_structure_factor_coef     Fsqd
_refine_ls_matrix_type     full
_refine_ls_R_factor_all     0.0895
_refine_ls_R_factor_gt     0.0652
_refine_ls_wR_factor_gt     0.1599
_refine_ls_wR_factor_ref     0.1766
_refine_ls_goodness_of_fit_ref     1.024
_refine_ls_restrained_S_all     1.024
_refine_ls_number_reflns     2237
_refine_ls_number_parameters     167
_refine_ls_number_restraints     0
_refine_ls_hydrogen_treatment     constr
_refine_ls_weighting_scheme     calc
_refine_ls_weighting_details
         'calc w=1/[\s^2^(Fo^2^)+(0.0319P)^2^+1.6618P] where P=(Fo^2^+2Fc^2^)/3'
_atom_sites_solution_hydrogens     geom
_atom_sites_solution_primary     direct
_atom_sites_solution_secondary     difmap
_refine_ls_shift/su_max     0.000
_refine_ls_shift/su_mean     0.000
_refine_diff_density_max     1.289
_refine_diff_density_min     -0.434
_refine_ls_extinction_method     'SHELXTL (Sheldrick, 2008)'
_refine_ls_extinction_coef     0.084(15)
_refine_ls_extinction_expression
                                  'Fc^*^=kFc[1+0.001xFc^2^\l^3^/sin(2\q)]^-1/4^'
loop_
    _atom_type_symbol
    _atom_type_description
    _atom_type_scat_dispersion_real
    _atom_type_scat_dispersion_imag
    _atom_type_scat_source
    'C' 'C' 0.0033 0.0016
                         'International Tables Vol C Tables 4.2.6.8 and 6.1.1.4'
    'H' 'H' 0.0000 0.0000
                         'International Tables Vol C Tables 4.2.6.8 and 6.1.1.4'
    'N' 'N' 0.0061 0.0033
                         'International Tables Vol C Tables 4.2.6.8 and 6.1.1.4'
    'O' 'O' 0.0106 0.0060
                         'International Tables Vol C Tables 4.2.6.8 and 6.1.1.4'
    'S' 'S' 0.1246 0.1234
                         'International Tables Vol C Tables 4.2.6.8 and 6.1.1.4'
    'Cl' 'Cl' 0.1484 0.1585
                         'International Tables Vol C Tables 4.2.6.8 and 6.1.1.4'
_computing_data_collection     'APEX2 (Bruker, 2004)'
_computing_cell_refinement     'SAINT (Bruker, 2004)'
_computing_data_reduction     'SAINT (Bruker, 2004)'
_computing_structure_solution     'SHELXTL (Sheldrick, 2008)'
_computing_structure_refinement     'SHELXTL (Sheldrick, 2008)'
_computing_molecular_graphics     'SHELXTL (Sheldrick, 2008)'
_computing_publication_material
                                  'SHELXTL (Sheldrick, 2008) and local programs'
loop_
    _atom_site_type_symbol
    _atom_site_label
    _atom_site_fract_x
    _atom_site_fract_y
    _atom_site_fract_z
    _atom_site_U_iso_or_equiv
    _atom_site_adp_type
    _atom_site_calc_flag
    _atom_site_refinement_flags
    _atom_site_occupancy
    _atom_site_disorder_assembly
    _atom_site_disorder_group
    S S1 0.20714(16) 0.29186(15) 0.38990(10) 0.0286(4) Uani d . 1 . .
    Cl Cl1 0.72928(18) 0.01424(17) 0.14119(11) 0.0402(4) Uani d . 1 . .
    N N1 0.3721(5) 0.2029(5) 0.2891(3) 0.0315(9) Uani d . 1 . .
    C C1 0.3515(8) 0.2190(8) 0.1449(4) 0.0441(14) Uani d . 1 . .
    H H1A 0.4303 0.3002 0.1058 0.066 Uiso calc R 1 . .
    H H1B 0.2279 0.2595 0.1290 0.066 Uiso calc R 1 . .
    H H1C 0.3823 0.1079 0.1031 0.066 Uiso calc R 1 . .
    C C2 0.5330(6) 0.1725(6) 0.3483(4) 0.0277(10) Uani d . 1 . .
    C C3 0.6901(7) 0.0988(6) 0.2982(4) 0.0353(12) Uani d . 1 . .
    H H3 0.7873 0.0931 0.3541 0.042 Uiso calc R 1 . .
    C C4 0.5098(6) 0.2358(5) 0.4871(4) 0.0255(10) Uani d . 1 . .
    C C5 0.6343(6) 0.2194(6) 0.5848(4) 0.0270(10) Uani d . 1 . .
    H H5 0.7509 0.1660 0.5653 0.032 Uiso calc R 1 . .
    C C6 0.5834(6) 0.2829(6) 0.7102(4) 0.0268(10) Uani d . 1 . .
    C C7 0.4134(6) 0.3697(6) 0.7387(4) 0.0255(10) Uani d . 1 . .
    C C8 0.2894(6) 0.3844(6) 0.6435(4) 0.0271(10) Uani d . 1 . .
    H H8 0.1733 0.4400 0.6615 0.033 Uiso calc R 1 . .
    C C9 0.3435(6) 0.3132(6) 0.5189(4) 0.0250(10) Uani d . 1 . .
    C C10 0.8610(6) 0.1808(6) 0.7939(5) 0.0328(11) Uani d . 1 . .
    H H10A 0.8510 0.0663 0.7612 0.049 Uiso calc R 1 . .
    H H10B 0.9205 0.1726 0.8782 0.049 Uiso calc R 1 . .
    H H10C 0.9306 0.2431 0.7271 0.049 Uiso calc R 1 . .
    C C11 0.2152(7) 0.5175(7) 0.8980(5) 0.0354(11) Uani d . 1 . .
    H H11A 0.1882 0.6091 0.8329 0.053 Uiso calc R 1 . .
    H H11B 0.2138 0.5654 0.9878 0.053 Uiso calc R 1 . .
    H H11C 0.1258 0.4362 0.8971 0.053 Uiso calc R 1 . .
    O O1 0.0829(5) 0.1725(4) 0.4255(3) 0.0371(8) Uani d . 1 . .
    O O2 0.1341(5) 0.4480(4) 0.3321(3) 0.0358(8) Uani d . 1 . .
    O O3 0.6882(4) 0.2685(4) 0.8156(3) 0.0316(8) Uani d . 1 . .
    O O4 0.3860(4) 0.4328(4) 0.8638(3) 0.0320(8) Uani d . 1 . .
loop_
    _atom_site_aniso_label
    _atom_site_aniso_U_11
    _atom_site_aniso_U_22
    _atom_site_aniso_U_33
    _atom_site_aniso_U_12
    _atom_site_aniso_U_13
    _atom_site_aniso_U_23
    S1 0.0357(7) 0.0326(7) 0.0185(6) -0.0065(5) -0.0058(5) 0.0001(4)
    Cl1 0.0493(8) 0.0498(8) 0.0204(6) 0.0003(6) -0.0013(5) -0.0052(5)
    N1 0.039(2) 0.043(2) 0.0123(17) -0.0009(18) -0.0043(16) -0.0005(16)
    C1 0.052(3) 0.068(4) 0.012(2) -0.006(3) -0.008(2) 0.002(2)
    C2 0.036(3) 0.027(2) 0.020(2) -0.003(2) 0.0002(18) 0.0020(18)
    C3 0.054(3) 0.036(3) 0.017(2) -0.010(2) -0.003(2) -0.0034(19)
    C4 0.033(2) 0.026(2) 0.018(2) -0.0053(19) -0.0008(18) -0.0002(17)
    C5 0.028(2) 0.032(2) 0.020(2) -0.0014(19) -0.0004(18) 0.0004(18)
    C6 0.029(2) 0.034(2) 0.019(2) -0.0067(19) -0.0039(17) 0.0038(18)
    C7 0.034(2) 0.029(2) 0.0132(19) -0.0050(19) 0.0020(17) -0.0001(16)
    C8 0.030(2) 0.030(2) 0.022(2) -0.0059(19) -0.0021(18) 0.0008(18)
    C9 0.029(2) 0.029(2) 0.017(2) -0.0033(19) -0.0032(17) 0.0023(17)
    C10 0.034(3) 0.036(3) 0.029(2) -0.001(2) -0.011(2) 0.001(2)
    C11 0.039(3) 0.042(3) 0.024(2) -0.002(2) 0.005(2) -0.006(2)
    O1 0.041(2) 0.042(2) 0.0306(18) -0.0136(16) -0.0048(15) -0.0041(15)
    O2 0.044(2) 0.0359(19) 0.0287(17) -0.0017(15) -0.0140(15) 0.0039(14)
    O3 0.0333(18) 0.0432(19) 0.0182(15) -0.0007(15) -0.0065(13) -0.0009(13)
    O4 0.0385(19) 0.0414(19) 0.0159(15) -0.0035(15) -0.0008(13) -0.0020(13)
_geom_special_details
;
All e.s.d.'s (except the e.s.d. in the dihedral angle between two l.s. planes)
are estimated using the full covariance matrix. The cell e.s.d.'s are taken
into account individually in the estimation of e.s.d.'s in distances, angles
and torsion angles; correlations between e.s.d.'s in cell parameters are only
used when they are defined by crystal symmetry. An approximate (isotropic)
treatment of cell e.s.d.'s is used for estimating e.s.d.'s involving l.s.
planes.
;
loop_
    _geom_bond_atom_site_label_1
    _geom_bond_atom_site_label_2
    _geom_bond_site_symmetry_2
    _geom_bond_distance
    _geom_bond_publ_flag
    S1 N1 . 1.661(4) ?
    S1 C9 . 1.725(4) ?
    S1 O1 . 1.424(4) ?
    S1 O2 . 1.427(3) ?
    Cl1 C3 . 1.715(5) ?
    N1 C1 . 1.463(5) ?
    N1 C2 . 1.387(6) ?
    C1 H1A . 0.980 ?
    C1 H1B . 0.980 ?
    C1 H1C . 0.980 ?
    C2 C3 . 1.342(7) ?
    C2 C4 . 1.478(6) ?
    C3 H3 . 0.950 ?
    C4 C5 . 1.397(6) ?
    C4 C9 . 1.365(6) ?
    C5 H5 . 0.950 ?
    C5 C6 . 1.377(6) ?
    C6 C7 . 1.411(7) ?
    C6 O3 . 1.357(5) ?
    C7 C8 . 1.376(6) ?
    C7 O4 . 1.352(5) ?
    C8 H8 . 0.950 ?
    C8 C9 . 1.398(6) ?
    C10 H10A . 0.980 ?
    C10 H10B . 0.980 ?
    C10 H10C . 0.980 ?
    C10 O3 . 1.424(6) ?
    C11 H11A . 0.980 ?
    C11 H11B . 0.980 ?
    C11 H11C . 0.980 ?
    C11 O4 . 1.420(6) ?
loop_
    _geom_angle_atom_site_label_1
    _geom_angle_atom_site_label_2
    _geom_angle_atom_site_label_3
    _geom_angle_site_symmetry_1
    _geom_angle_site_symmetry_3
    _geom_angle
    _geom_angle_publ_flag
    N1 S1 C9 . . 93.3(2) ?
    N1 S1 O1 . . 110.3(2) ?
    N1 S1 O2 . . 109.9(2) ?
    C9 S1 O1 . . 110.6(2) ?
    C9 S1 O2 . . 115.1(2) ?
    O1 S1 O2 . . 115.4(2) ?
    S1 N1 C1 . . 117.1(3) ?
    S1 N1 C2 . . 114.2(3) ?
    C1 N1 C2 . . 125.1(4) ?
    N1 C1 H1A . . 109.5 ?
    N1 C1 H1B . . 109.5 ?
    N1 C1 H1C . . 109.5 ?
    H1A C1 H1B . . 109.5 ?
    H1A C1 H1C . . 109.5 ?
    H1B C1 H1C . . 109.5 ?
    N1 C2 C3 . . 129.9(4) ?
    N1 C2 C4 . . 108.7(4) ?
    C3 C2 C4 . . 121.4(4) ?
    Cl1 C3 C2 . . 125.2(4) ?
    Cl1 C3 H3 . . 117.4 ?
    C2 C3 H3 . . 117.4 ?
    C2 C4 C5 . . 127.5(4) ?
    C2 C4 C9 . . 113.3(4) ?
    C5 C4 C9 . . 119.3(4) ?
    C4 C5 H5 . . 120.9 ?
    C4 C5 C6 . . 118.2(4) ?
    H5 C5 C6 . . 120.9 ?
    C5 C6 C7 . . 121.5(4) ?
    C5 C6 O3 . . 124.1(4) ?
    C7 C6 O3 . . 114.4(4) ?
    C6 C7 C8 . . 120.6(4) ?
    C6 C7 O4 . . 114.7(4) ?
    C8 C7 O4 . . 124.7(4) ?
    C7 C8 H8 . . 121.8 ?
    C7 C8 C9 . . 116.3(4) ?
    H8 C8 C9 . . 121.8 ?
    S1 C9 C4 . . 110.2(3) ?
    S1 C9 C8 . . 125.5(4) ?
    C4 C9 C8 . . 124.1(4) ?
    H10A C10 H10B . . 109.5 ?
    H10A C10 H10C . . 109.5 ?
    H10A C10 O3 . . 109.5 ?
    H10B C10 H10C . . 109.5 ?
    H10B C10 O3 . . 109.5 ?
    H10C C10 O3 . . 109.5 ?
    H11A C11 H11B . . 109.5 ?
    H11A C11 H11C . . 109.5 ?
    H11A C11 O4 . . 109.5 ?
    H11B C11 H11C . . 109.5 ?
    H11B C11 O4 . . 109.5 ?
    H11C C11 O4 . . 109.5 ?
    C6 O3 C10 . . 117.2(4) ?
    C7 O4 C11 . . 116.7(4) ?
loop_
    _geom_torsion_atom_site_label_1
    _geom_torsion_atom_site_label_2
    _geom_torsion_atom_site_label_3
    _geom_torsion_atom_site_label_4
    _geom_torsion_site_symmetry_1
    _geom_torsion_site_symmetry_2
    _geom_torsion_site_symmetry_3
    _geom_torsion_site_symmetry_4
    _geom_torsion
    _geom_torsion_publ_flag
    C9 S1 N1 C1 . . . . -155.2(4) ?
    C9 S1 N1 C2 . . . . 4.6(4) ?
    O1 S1 N1 C1 . . . . 91.4(4) ?
    O1 S1 N1 C2 . . . . -108.8(3) ?
    O2 S1 N1 C1 . . . . -37.0(4) ?
    O2 S1 N1 C2 . . . . 122.8(3) ?
    S1 N1 C2 C3 . . . . 177.8(4) ?
    S1 N1 C2 C4 . . . . -1.8(5) ?
    C1 N1 C2 C3 . . . . -24.3(8) ?
    C1 N1 C2 C4 . . . . 156.1(5) ?
    N1 C2 C3 Cl1 . . . . -2.1(7) ?
    C4 C2 C3 Cl1 . . . . 177.5(3) ?
    N1 C2 C4 C5 . . . . 174.9(4) ?
    N1 C2 C4 C9 . . . . -2.9(5) ?
    C3 C2 C4 C5 . . . . -4.8(7) ?
    C3 C2 C4 C9 . . . . 177.4(4) ?
    C2 C4 C5 C6 . . . . -177.8(4) ?
    C9 C4 C5 C6 . . . . 0.0(6) ?
    C4 C5 C6 C7 . . . . -3.1(7) ?
    C4 C5 C6 O3 . . . . 176.8(4) ?
    C5 C6 C7 C8 . . . . 3.9(7) ?
    C5 C6 C7 O4 . . . . -176.5(4) ?
    O3 C6 C7 C8 . . . . -176.0(4) ?
    O3 C6 C7 O4 . . . . 3.6(6) ?
    C6 C7 C8 C9 . . . . -1.5(6) ?
    O4 C7 C8 C9 . . . . 178.9(4) ?
    C2 C4 C9 S1 . . . . 6.2(5) ?
    C2 C4 C9 C8 . . . . -179.5(4) ?
    C5 C4 C9 S1 . . . . -171.9(3) ?
    C5 C4 C9 C8 . . . . 2.5(7) ?
    C7 C8 C9 S1 . . . . 171.8(3) ?
    C7 C8 C9 C4 . . . . -1.6(7) ?
    N1 S1 C9 C4 . . . . -6.2(3) ?
    N1 S1 C9 C8 . . . . 179.6(4) ?
    O1 S1 C9 C4 . . . . 107.0(3) ?
    O1 S1 C9 C8 . . . . -67.3(4) ?
    O2 S1 C9 C4 . . . . -120.0(3) ?
    O2 S1 C9 C8 . . . . 65.8(4) ?
    C5 C6 O3 C10 . . . . -0.5(6) ?
    C7 C6 O3 C10 . . . . 179.4(4) ?
    C6 C7 O4 C11 . . . . -178.5(4) ?
    C8 C7 O4 C11 . . . . 1.1(6) ?
data_global
_journal_date_recd_electronic     2010-11-17
_journal_date_accepted     2010-11-26
_journal_name_full     'Acta Crystallographica, Section E'
_journal_year     2011
_journal_volume     67
_journal_issue      1
_journal_page_first     o12
_journal_page_last     o12
_journal_paper_category     QO
_journal_coeditor_code     JH2234
_publ_contact_author_name     'Jatinder P. Bassin'
_publ_contact_author_address
;School of Pharmacy, University of Hertfordshire, College Lane, Hatfield, AL10
 9AB, UK
;
_publ_contact_author_email     'j.p.bassin@herts.ac.uk'
_publ_contact_author_fax     ?
_publ_contact_author_phone     ?
_publ_section_title
;\
(<i>Z</i>)-3-Chloromethylidene-5,6-dimethoxy-2-methyl-2,3-\
dihydro-1,2-benzothiazole 1,1-dioxide
;
loop_
    _publ_author_name
    _publ_author_footnote
    _publ_author_address
    'Bassin, Jatinder P.' .
;
School of Pharmacy
University of Hertfordshire
College Lane
Hatfield AL10 9AB
England
;
    'Shah, Virender P.' .
;
School of Pharmacy
University of Hertfordshire
College Lane
Hatfield AL10 9AB
England
;
    'Martin, Lee' .
;
School of Pharmacy
University of Hertfordshire
College Lane
Hatfield AL10 9AB
England
;
    'Clegg, William' .
;
School of Chemistry
Newcastle University
Newcastle upon Tyne NE1 7RU
England
;
    'Harrington, Ross W.' .
;
School of Chemistry
Newcastle University
Newcastle upon Tyne NE1 7RU
England
;
