# Supplementary material for: (Z)-3-Chloro­methyl­idene-5,6-dimeth­oxy-2-methyl-2,3-dihydro-1,2-benzothia­zole 1,1-dioxide
Source: Acta Crystallogr Sect E Struct Rep Online. 2010 Dec 4;67(Pt 1):o12. doi: 10.1107/S1600536810049561 (PMC3050289; doi:10.1107/S1600536810049561)
Supplement: Supplementary file 2 [file e-67-00o12-Isup2.hkl]

# 
# h,k,l, Fc-squared, Fo-squared, sigma(Fo-squared) and status flag 
# 
data_I
_shelx_title ' ssd0215 in P-1' 
_shelx_refln_list_code          4 
_shelx_F_calc_maximum       76.07 
_exptl_crystal_F_000       300.00 
_reflns_d_resolution_high  0.8208 
 
loop_ 
 _symmetry_equiv_pos_as_xyz 
 'x, y, z' 
 '-x, -y, -z' 
 
_cell_length_a     7.5776 
_cell_length_b     7.9040 
_cell_length_c    10.0019 
_cell_angle_alpha  88.875 
_cell_angle_beta   86.293 
_cell_angle_gamma  84.176 
 
_shelx_F_squared_multiplier     1.000 
 
loop_ 
 _refln_index_h 
 _refln_index_k 
 _refln_index_l 
 _refln_F_squared_calc 
 _refln_F_squared_meas 
 _refln_F_squared_sigma 
 _refln_observed_status 
   1   0   0     2693.96     3138.62    417.51 o 
   2   0   0     3644.78     3805.36    335.76 o 
   3   0   0       72.65       99.59      9.50 o 
   4   0   0       98.81      168.32     15.48 o 
   5   0   0        0.03        8.58      4.38 o 
   6   0   0        6.69       22.09      9.49 o 
   7   0   0       24.39       14.22     11.77 o 
   8   0   0        2.56       12.21      6.18 o 
   9   0   0        0.81       -7.39      6.01 o 
  -9   1   0       53.49       33.03     10.57 o 
  -8   1   0       12.33       12.84      6.03 o 
  -7   1   0        0.28       -1.52      7.03 o 
  -6   1   0      235.04      252.33     23.17 o 
  -5   1   0      465.51      421.73     37.77 o 
  -4   1   0      132.60      165.28     15.48 o 
  -3   1   0      258.97      168.70     12.43 o 
  -2   1   0        1.70        3.65      2.53 o 
  -1   1   0      721.82      707.55     50.65 o 
   0   1   0       23.80       28.66      3.01 o 
   1   1   0      872.47      667.52     47.88 o 
   2   1   0      182.51      144.36     13.14 o 
   3   1   0      210.81      174.51     15.91 o 
   4   1   0      630.66      517.89     46.12 o 
   5   1   0      286.50      280.95     25.50 o 
   6   1   0      569.34      499.18     44.61 o 
   7   1   0       58.55       93.34     10.37 o 
   8   1   0       74.06       59.45      8.02 o 
   9   1   0        0.70        0.80      5.67 o 
  -8   2   0       10.20        4.46      6.68 o 
  -7   2   0      176.04      167.69     23.85 o 
  -6   2   0       61.02       48.34      7.00 o 
  -5   2   0       36.72       28.71      5.21 o 
  -4   2   0      457.13      466.17     33.65 o 
  -3   2   0       12.92        1.31      2.44 o 
  -2   2   0      104.22      108.30      8.25 o 
  -1   2   0      382.71      311.60     22.56 o 
   0   2   0     1967.71     1811.30    153.83 o 
   2   2   0      905.68      815.03     58.47 o 
   3   2   0       42.79       82.41      8.20 o 
   4   2   0        3.73        3.01      5.66 o 
   5   2   0      118.86      161.29     37.29 o 
   6   2   0      214.24      214.47     19.98 o 
   7   2   0      340.75      349.47     31.53 o 
   8   2   0       46.70       49.91      7.67 o 
   9   2   0       19.39       37.58     12.29 o 
  -8   3   0        3.31        9.50      6.60 o 
  -7   3   0        6.77       -2.42      5.48 o 
  -6   3   0      230.14      204.81     46.40 o 
  -5   3   0        1.63        3.38      3.68 o 
  -4   3   0      566.82      658.93     47.39 o 
  -3   3   0     1167.99     1248.72     89.48 o 
  -2   3   0     1999.29     2024.89    145.00 o 
  -1   3   0      160.12      145.69     12.85 o 
   0   3   0        0.39        0.44      4.62 o 
   1   3   0       88.40       94.45      7.03 o 
   2   3   0      409.08      343.36     24.75 o 
   3   3   0      283.15      272.56     19.81 o 
   4   3   0      405.93      365.70     32.66 o 
   5   3   0      111.84      132.79     33.56 o 
   6   3   0       32.83       45.21      6.32 o 
   7   3   0       88.58      115.57     12.08 o 
   8   3   0      186.21      171.68     16.86 o 
  -7   4   0        6.65        1.44      7.41 o 
  -6   4   0       50.82       34.28      6.66 o 
  -5   4   0       10.38       22.77      4.55 o 
  -4   4   0       34.36       23.48      4.12 o 
  -3   4   0      172.53      194.02     14.42 o 
  -2   4   0       89.53       86.44      8.31 o 
  -1   4   0      157.75      157.84     14.01 o 
   0   4   0     1072.65     1001.00     85.24 o 
   1   4   0        0.09        0.28      5.62 o 
   2   4   0     1047.69      867.23     73.75 o 
   3   4   0      239.26      242.42     17.71 o 
   4   4   0      829.11      813.66     58.33 o 
   5   4   0        0.01        1.91      4.04 o 
   6   4   0       49.49       82.68     11.72 o 
   7   4   0      198.92      183.70     43.28 o 
   8   4   0      147.00      184.50     31.98 o 
  -7   5   0       40.43       35.95     11.42 o 
  -6   5   0        6.30        7.64      6.72 o 
  -5   5   0      280.13      290.66     27.13 o 
  -4   5   0      163.67      171.20     13.18 o 
  -3   5   0      189.39      200.90     17.83 o 
  -2   5   0      321.25      323.39     27.99 o 
  -1   5   0      164.23      209.72     18.54 o 
   0   5   0      123.28      132.43     15.16 o 
   1   5   0        3.16        7.98      6.63 o 
   2   5   0        0.54        8.20      4.86 o 
   3   5   0       31.48       31.43      4.00 o 
   4   5   0       32.02       37.73      4.50 o 
   5   5   0       43.73       58.86      7.13 o 
   6   5   0       61.84       89.43     19.34 o 
   7   5   0       47.30       54.52     13.43 o 
   8   5   0      111.93      104.74     17.44 o 
  -6   6   0       56.09       86.11     14.32 o 
  -5   6   0        0.62        6.60      5.47 o 
  -4   6   0      135.14      167.49     15.52 o 
  -3   6   0       14.86       12.30      7.89 o 
  -2   6   0      281.98      311.96     27.14 o 
  -1   6   0       19.05       20.60      4.67 o 
   0   6   0       27.75       24.73      4.83 o 
   1   6   0      329.60      331.81     28.83 o 
   2   6   0      120.49      131.87     16.81 o 
   3   6   0      134.13      141.13     13.61 o 
   4   6   0       15.71       20.68      4.22 o 
   5   6   0       15.43       22.75      5.09 o 
   6   6   0        0.04       -1.91      4.55 o 
   7   6   0        0.69        9.47      4.95 o 
  -5   7   0       16.46       17.71      6.35 o 
  -4   7   0       56.75       64.47      8.34 o 
  -3   7   0        0.17        0.96      5.24 o 
  -2   7   0      109.05      113.75     11.16 o 
  -1   7   0       34.53       23.29      6.57 o 
   0   7   0      203.92      189.18     28.02 o 
   1   7   0        5.56        7.25      5.06 o 
   2   7   0      155.18      154.04     14.36 o 
   3   7   0      118.11      106.62     15.80 o 
   4   7   0        2.10       -0.48      9.63 o 
   5   7   0       89.52       99.68     13.70 o 
   6   7   0       65.60       97.47     13.61 o 
  -4   8   0       23.95       28.88     14.90 o 
  -3   8   0        0.54       -0.61      5.54 o 
  -2   8   0        5.64       -0.42      5.21 o 
  -1   8   0        2.62        4.43      5.20 o 
   0   8   0       14.52       12.74      9.78 o 
   1   8   0       51.58       59.95      9.10 o 
   2   8   0       68.40       65.11      8.22 o 
   3   8   0       89.21       90.54     10.57 o 
   4   8   0      128.31      109.79     16.51 o 
   5   8   0       24.40       31.09      7.91 o 
  -2   9   0        0.80       -8.53      6.13 o 
  -1   9   0       94.49       96.85     10.39 o 
   0   9   0        4.90        1.08     10.93 o 
   1   9   0       26.48       33.57      6.68 o 
   2   9   0        0.45       -1.82      8.89 o 
   3   9   0        0.01       -8.87      6.42 o 
   4   9   0       11.97       -3.09     11.63 o 
  -3  -9   1        2.39       -4.99      6.91 o 
  -2  -9   1       32.07       33.44      7.36 o 
  -1  -9   1        5.63        0.62      6.36 o 
   0  -9   1        2.42       -0.56      9.34 o 
   1  -9   1       54.54       55.78      8.72 o 
   2  -9   1        0.50       -4.64     12.50 o 
  -5  -8   1       10.95       17.31      6.83 o 
  -4  -8   1       62.06       70.55      9.63 o 
  -3  -8   1       47.44       45.54      9.97 o 
  -2  -8   1      102.65      125.73     17.56 o 
  -1  -8   1       16.83       20.71      5.96 o 
   0  -8   1       54.63       62.61     16.21 o 
   1  -8   1       28.59       43.99     15.05 o 
   2  -8   1       18.56       28.34      7.65 o 
   3  -8   1        3.65       -4.77      5.80 o 
   4  -8   1       11.82       10.33      7.64 o 
  -6  -7   1        0.01        8.40      6.16 o 
  -5  -7   1       32.72       34.43      7.32 o 
  -4  -7   1       11.37       20.01      5.38 o 
  -3  -7   1       53.92       54.42     15.25 o 
  -2  -7   1       95.71       93.76      9.95 o 
  -1  -7   1        7.90        8.91      6.34 o 
   0  -7   1      108.96      113.58     11.30 o 
   1  -7   1      408.00      407.77     35.23 o 
   2  -7   1       70.07       62.25      7.53 o 
   3  -7   1       70.83       57.32      7.52 o 
   4  -7   1       55.23       62.36     12.83 o 
   5  -7   1       38.17       32.49      8.46 o 
  -7  -6   1        0.22        0.73      7.18 o 
  -6  -6   1       38.88       27.17      5.69 o 
  -5  -6   1       37.93       53.82      7.42 o 
  -4  -6   1      198.56      179.39     16.35 o 
  -3  -6   1      261.73      259.79     22.84 o 
  -2  -6   1        0.39        4.54     10.84 o 
  -1  -6   1      539.65      537.07     46.07 o 
   0  -6   1        9.29        7.21      4.37 o 
   1  -6   1       20.24       25.89      5.16 o 
   2  -6   1        0.27        2.40      4.60 o 
   3  -6   1        0.74        7.51      5.18 o 
   4  -6   1        0.14        8.82      5.66 o 
   5  -6   1       11.38        0.99      5.60 o 
   6  -6   1        2.05       -3.29      8.92 o 
  -8  -5   1        3.26        8.87      5.72 o 
  -7  -5   1       11.16        8.47      5.22 o 
  -6  -5   1        1.83        7.96      4.52 o 
  -5  -5   1        1.66       -0.64      7.26 o 
  -4  -5   1       73.15       84.31      7.24 o 
  -3  -5   1       57.17       64.79      5.99 o 
  -2  -5   1      249.32      248.85     31.44 o 
  -1  -5   1        5.31        0.66      4.05 o 
   0  -5   1      263.94      248.32     21.75 o 
   1  -5   1      312.49      287.60     25.01 o 
   2  -5   1     1001.00      992.59     84.53 o 
   3  -5   1       49.52       50.79      6.43 o 
   4  -5   1        5.72        8.59      5.08 o 
   5  -5   1      166.99      173.15     18.13 o 
   6  -5   1        2.43        4.27      8.11 o 
   7  -5   1        0.99        7.13      8.17 o 
  -8  -4   1       40.58       59.16      8.08 o 
  -7  -4   1      137.90      166.06     23.34 o 
  -6  -4   1       29.47       40.84      6.28 o 
  -5  -4   1      104.82      114.54     25.18 o 
  -4  -4   1       10.23       10.88      3.62 o 
  -3  -4   1      120.12      114.08      8.87 o 
  -2  -4   1     3897.58     4167.14    353.63 o 
  -1  -4   1     1323.56     1373.83    116.80 o 
   0  -4   1       81.81      105.97      9.84 o 
   1  -4   1      411.79      420.68     36.10 o 
   2  -4   1        3.35       13.50      4.39 o 
   3  -4   1       41.20       33.71      5.61 o 
   4  -4   1      376.86      379.85     27.52 o 
   5  -4   1       14.03       19.16      4.62 o 
   6  -4   1      201.25      263.52     32.50 o 
   7  -4   1        1.31        7.83      6.78 o 
  -8  -3   1        2.58       -1.32     11.38 o 
  -7  -3   1      369.91      375.48     34.02 o 
  -6  -3   1       12.22        3.80      4.78 o 
  -5  -3   1      626.39      521.94     46.47 o 
  -4  -3   1       73.93      100.15      7.93 o 
  -3  -3   1       22.98        7.81      2.48 o 
  -2  -3   1       59.81       62.79      5.20 o 
  -1  -3   1      199.23      132.15     17.21 o 
   0  -3   1       56.58       63.68      6.50 o 
   1  -3   1      829.65      769.86     65.53 o 
   2  -3   1       18.13       40.46      4.79 o 
   3  -3   1       75.14       73.22      6.09 o 
   4  -3   1      176.13      173.36     13.23 o 
   5  -3   1      908.49      970.75     69.69 o 
   6  -3   1       14.58       19.44     10.67 o 
   7  -3   1       44.69       42.48      7.88 o 
   8  -3   1       44.58       45.33     12.08 o 
  -9  -2   1        0.48       -2.83      5.95 o 
  -8  -2   1        8.79       10.31      5.23 o 
  -7  -2   1       98.61      121.00     12.38 o 
  -6  -2   1      315.86      313.91     28.18 o 
  -5  -2   1        8.24       24.39      4.39 o 
  -4  -2   1      127.04      134.23     12.72 o 
  -3  -2   1     2178.04     1953.49    139.49 o 
  -2  -2   1      618.99      734.14     52.61 o 
   1  -2   1     1350.71     1180.07    100.19 o 
   2  -2   1     1759.62     1626.65    116.43 o 
   3  -2   1       54.13       56.95      6.18 o 
   4  -2   1       99.71       99.63      7.95 o 
   5  -2   1       15.71       24.85      4.14 o 
   6  -2   1        1.42        5.11      7.93 o 
   7  -2   1       18.11       13.85      6.04 o 
   8  -2   1        5.17        6.55      6.94 o 
  -9  -1   1       31.59       31.65      6.77 o 
  -8  -1   1       11.70        9.37      5.38 o 
  -7  -1   1       29.56       35.51      6.07 o 
  -6  -1   1      298.93      314.38     28.52 o 
  -5  -1   1       58.16       64.72      8.88 o 
  -4  -1   1      175.05      215.67     19.63 o 
  -3  -1   1        1.12        2.88      2.73 o 
  -2  -1   1       79.99       84.75      7.75 o 
  -1  -1   1      949.70      889.85     63.68 o 
   0  -1   1      271.87      225.94     19.37 o 
   1  -1   1       35.91       30.87      3.92 o 
   2  -1   1     2059.81     1930.04    137.98 o 
   3  -1   1      367.17      319.00     23.03 o 
   4  -1   1      390.83      294.11     26.45 o 
   5  -1   1       22.12       42.32      7.99 o 
   6  -1   1      167.94      194.89     18.53 o 
   7  -1   1       43.13       28.29      8.08 o 
   8  -1   1       33.59       46.56      7.72 o 
   9  -1   1       60.58       38.93      7.65 o 
  -9   0   1       15.80       11.14      6.33 o 
  -8   0   1       15.26        0.34      5.50 o 
  -7   0   1      208.41      197.41     18.70 o 
  -6   0   1       11.70        9.93      4.79 o 
  -5   0   1      416.05      358.60     32.13 o 
  -4   0   1        0.73        9.82      3.75 o 
  -3   0   1     1770.38     1623.72    143.42 o 
  -2   0   1       79.28       75.01      5.90 o 
  -1   0   1      219.60      194.50     14.04 o 
   0   0   1     1562.58     2303.20    306.17 o 
   1   0   1      146.19      165.27     12.04 o 
   2   0   1     1992.76     1940.50    171.25 o 
   3   0   1       54.74       79.69      7.98 o 
   4   0   1       88.05       54.92      6.57 o 
   5   0   1      370.61      326.30     29.39 o 
   6   0   1      274.69      263.93     24.17 o 
   7   0   1       88.73      110.72     15.64 o 
   8   0   1       90.42      125.67     13.19 o 
   9   0   1        6.49       21.99      6.81 o 
  -8   1   1        4.10        6.46      5.99 o 
  -7   1   1      221.99      198.58     18.92 o 
  -6   1   1       11.43        5.28      5.04 o 
  -5   1   1      384.45      367.72     26.81 o 
  -4   1   1      112.45      126.95     13.23 o 
  -3   1   1     2439.61     2581.63    184.64 o 
  -2   1   1     2355.72     2466.44    176.46 o 
  -1   1   1     1976.73     2019.79    144.52 o 
   0   1   1        0.66        2.06      3.36 o 
   1   1   1     1441.59     1503.33    132.71 o 
   2   1   1      611.99      610.46     54.14 o 
   3   1   1      379.71      302.06     27.04 o 
   4   1   1       86.74       81.85     10.95 o 
   5   1   1       21.20       36.79      5.68 o 
   6   1   1       83.95       90.19     17.96 o 
   7   1   1      534.79      605.38     54.10 o 
   8   1   1        4.54        1.93      5.72 o 
   9   1   1       65.79       58.16      8.43 o 
  -8   2   1        0.70       -0.90      5.94 o 
  -7   2   1       11.40       12.30      9.10 o 
  -6   2   1       18.08       38.00     16.90 o 
  -5   2   1       18.35       17.44      6.06 o 
  -4   2   1       15.30       35.87      5.19 o 
  -3   2   1      869.94     1050.61     75.27 o 
  -2   2   1        0.10        8.74      5.08 o 
  -1   2   1      773.82      766.04     54.89 o 
   0   2   1      767.64      570.21     40.90 o 
   1   2   1     5786.13     6298.16    836.08 o 
   2   2   1     1627.06     1435.25    102.71 o 
   3   2   1      853.79      716.89     63.40 o 
   4   2   1      663.24      624.56     55.44 o 
   5   2   1      314.39      263.66     23.93 o 
   6   2   1       48.08       51.96      7.09 o 
   7   2   1      524.48      516.57     46.28 o 
   8   2   1       56.62       67.76      8.92 o 
   9   2   1        0.77        5.64      5.86 o 
  -8   3   1       20.79        5.54      8.12 o 
  -7   3   1       54.20       44.44      9.06 o 
  -6   3   1       42.73       26.48      5.95 o 
  -5   3   1        0.15        7.14      6.53 o 
  -4   3   1      186.61      184.84     18.79 o 
  -3   3   1       25.38       29.68      3.51 o 
  -2   3   1      237.74      282.34     20.54 o 
  -1   3   1      424.65      403.10     29.11 o 
   0   3   1       17.22        3.00      2.03 o 
   1   3   1       49.87       45.25      3.85 o 
   2   3   1      203.90      246.55     17.84 o 
   3   3   1       77.68      116.20      8.73 o 
   4   3   1      452.59      438.94     39.12 o 
   5   3   1       19.85       30.59      9.95 o 
   6   3   1      610.60      647.72     57.66 o 
   7   3   1      139.96      182.62     17.76 o 
   8   3   1      203.04      223.33     28.74 o 
   9   3   1        5.98        2.49      5.99 o 
  -7   4   1       57.97       46.64     12.12 o 
  -6   4   1       52.93       42.04     13.77 o 
  -5   4   1      288.97      350.65     25.61 o 
  -4   4   1        0.71        7.59      3.58 o 
  -3   4   1      887.92      935.44     67.09 o 
  -2   4   1       10.33       13.62      4.61 o 
  -1   4   1       13.55       11.25      2.65 o 
   0   4   1       55.51       47.62      4.32 o 
   1   4   1        2.32        7.80      3.14 o 
   2   4   1        0.10        3.74      2.25 o 
   3   4   1       42.21       51.10      5.49 o 
   4   4   1       36.27       38.78      5.07 o 
   5   4   1      107.44      126.42     12.31 o 
   6   4   1        0.20       -4.60      4.32 o 
   7   4   1       57.97       46.57      7.05 o 
   8   4   1       28.44       16.51      5.60 o 
  -7   5   1       11.21       -5.27      9.90 o 
  -6   5   1       23.52        8.35      7.94 o 
  -5   5   1       79.33      108.70     13.29 o 
  -4   5   1      104.15       98.22     15.69 o 
  -3   5   1      615.14      680.09     61.58 o 
  -2   5   1       84.50       86.86      8.74 o 
  -1   5   1      419.98      325.29     28.05 o 
   0   5   1       30.24       20.37      3.86 o 
   1   5   1       89.22       79.27      6.75 o 
   2   5   1       28.86       24.46      3.34 o 
   3   5   1      289.91      266.67     23.11 o 
   4   5   1      112.19      105.38     15.68 o 
   5   5   1      479.74      503.86     45.08 o 
   6   5   1        7.56       15.31      4.81 o 
   7   5   1        8.43       14.21      5.33 o 
   8   5   1        0.00       -2.15      5.22 o 
  -5   6   1       35.14       40.60      7.64 o 
  -4   6   1        1.09        1.09      4.20 o 
  -3   6   1       84.97       81.63      7.39 o 
  -2   6   1        5.79        8.09      4.35 o 
  -1   6   1       90.46       95.77      9.42 o 
   0   6   1       40.90       39.62      5.42 o 
   1   6   1       23.50       16.10      4.45 o 
   2   6   1      416.62      384.71     35.08 o 
   3   6   1      313.96      340.10     29.51 o 
   4   6   1      265.17      289.21     21.27 o 
   5   6   1      123.47      142.66     14.24 o 
   6   6   1       71.92      105.82     17.99 o 
   7   6   1        2.25        7.37      5.52 o 
  -5   7   1        4.34        4.03      9.42 o 
  -4   7   1       95.93       89.14      9.94 o 
  -3   7   1       45.79       36.69      6.15 o 
  -2   7   1       80.58      101.14     10.33 o 
  -1   7   1       87.84       82.27      8.95 o 
   0   7   1      150.58      157.20     17.63 o 
   1   7   1        0.21        2.28      4.93 o 
   2   7   1       11.30       10.61      7.04 o 
   3   7   1       96.54       72.29     12.35 o 
   4   7   1       19.26       17.64      4.53 o 
   5   7   1       74.80       75.96      9.35 o 
   6   7   1       15.83       14.51      5.73 o 
  -4   8   1       12.21       19.47      9.11 o 
  -3   8   1       86.83      101.13     14.95 o 
  -2   8   1       44.38       29.64      6.31 o 
  -1   8   1      281.18      348.05     30.52 o 
   0   8   1       47.77       63.83     14.96 o 
   1   8   1      354.48      372.59     32.08 o 
   2   8   1        0.01        0.19      5.71 o 
   3   8   1        3.37        8.59      6.69 o 
   4   8   1       23.78       12.70     10.64 o 
   5   8   1        0.06        4.20      5.91 o 
  -2   9   1        1.62       -4.52      7.31 o 
  -1   9   1       13.80       25.25      8.57 o 
   0   9   1       33.78       43.50      7.77 o 
   1   9   1       12.36        9.06      8.58 o 
   2   9   1       23.37       37.82     15.73 o 
   3   9   1       17.87       33.23     15.93 o 
   4   9   1       22.43       21.62     14.38 o 
  -3  -9   2        5.54       10.10      8.50 o 
  -2  -9   2        1.11        4.81      6.13 o 
  -1  -9   2        8.16        1.82      5.92 o 
   0  -9   2      122.74      104.88     11.10 o 
   1  -9   2       18.87        6.47      6.02 o 
   2  -9   2       48.72       31.60      7.45 o 
  -4  -8   2        6.44       16.06     13.56 o 
  -3  -8   2        3.40       -5.01      6.20 o 
  -2  -8   2       50.63       59.96      8.18 o 
  -1  -8   2        2.73        6.96      5.52 o 
   0  -8   2       54.89       49.88      7.09 o 
   1  -8   2        3.15        9.01      5.63 o 
   2  -8   2        3.29        2.76      5.49 o 
   3  -8   2        0.58       -1.60      5.86 o 
   4  -8   2        0.37        1.69     15.64 o 
  -6  -7   2        4.11        7.34      5.76 o 
  -5  -7   2        7.60        9.27      5.29 o 
  -4  -7   2       67.10       52.47     11.05 o 
  -3  -7   2       90.64       93.35     10.34 o 
  -2  -7   2      107.08      111.33     11.38 o 
  -1  -7   2      303.62      302.94     26.51 o 
   0  -7   2       34.69       23.92      5.38 o 
   1  -7   2      226.74      247.67     21.91 o 
   2  -7   2        6.17       -5.93      4.95 o 
   3  -7   2        8.48        6.74      6.24 o 
   4  -7   2        4.62        1.11      6.05 o 
   5  -7   2       28.99       45.32      8.10 o 
  -7  -6   2        2.23        2.47      5.15 o 
  -6  -6   2       34.53       30.29      6.90 o 
  -5  -6   2       15.32        8.37      5.55 o 
  -4  -6   2      105.82      109.24     18.63 o 
  -3  -6   2      507.66      497.86     61.64 o 
  -2  -6   2     1362.45     1422.81    121.12 o 
  -1  -6   2        1.81        0.30      4.57 o 
   0  -6   2      656.45      685.88     58.63 o 
   1  -6   2       25.87       13.84      4.94 o 
   2  -6   2       45.90       37.23      5.85 o 
   3  -6   2       67.24       69.50      7.98 o 
   4  -6   2       58.82       66.59      8.37 o 
   5  -6   2       52.34       49.48      7.45 o 
   6  -6   2       25.69       10.53      8.23 o 
  -8  -5   2       97.53      100.23     11.86 o 
  -7  -5   2       37.34       35.26      6.26 o 
  -6  -5   2        6.46        7.07      4.65 o 
  -5  -5   2       85.85       80.10     23.55 o 
  -4  -5   2      101.38       94.56      8.07 o 
  -3  -5   2        0.02        2.68      3.32 o 
  -2  -5   2      823.79      770.43     65.83 o 
  -1  -5   2        2.50        7.77      3.93 o 
   0  -5   2       63.61       73.24      7.86 o 
   1  -5   2        0.11       -0.27      3.90 o 
   2  -5   2      127.88      106.54     10.32 o 
   3  -5   2        0.31        1.15      4.69 o 
   4  -5   2      514.51      604.88     51.97 o 
   5  -5   2        9.90        5.37      5.61 o 
   6  -5   2       76.09       88.65     13.81 o 
   7  -5   2       24.15       30.08      9.58 o 
  -8  -4   2       29.69       24.57      5.66 o 
  -7  -4   2       52.78       50.73      7.09 o 
  -6  -4   2       51.18       59.72     11.92 o 
  -5  -4   2      140.84      136.30     13.54 o 
  -4  -4   2       17.67       17.25      3.36 o 
  -3  -4   2      152.04      122.80      9.46 o 
  -2  -4   2     1765.65     1723.88    146.41 o 
  -1  -4   2     3056.71     2922.56    248.29 o 
   0  -4   2      158.03      162.06     14.47 o 
   1  -4   2     1250.87     1282.48    108.97 o 
   2  -4   2       43.64       51.78      5.86 o 
   3  -4   2      434.42      403.00     34.67 o 
   4  -4   2      115.43      144.85     13.39 o 
   5  -4   2       16.50       34.09      7.39 o 
   6  -4   2        0.59       -0.64      6.10 o 
   7  -4   2        8.40       11.75      6.54 o 
  -8  -3   2        2.50        0.29      7.00 o 
  -7  -3   2       48.08       65.82     11.17 o 
  -6  -3   2       92.87      106.74     10.85 o 
  -5  -3   2       81.12       95.56      9.89 o 
  -4  -3   2      374.50      410.35     29.68 o 
  -3  -3   2      250.53      226.70     16.58 o 
  -2  -3   2      390.30      367.08     31.40 o 
  -1  -3   2       19.35       30.55     12.32 o 
   0  -3   2       31.69       26.70      3.83 o 
   1  -3   2      182.54      145.55     12.99 o 
   2  -3   2      659.42      627.89     53.66 o 
   3  -3   2      973.22      814.43     58.47 o 
   4  -3   2       67.97       68.76      6.38 o 
   5  -3   2       91.73       95.65     13.51 o 
   6  -3   2       39.88       33.71      6.63 o 
   7  -3   2        4.76        2.41      6.11 o 
   8  -3   2       19.02       -0.79      8.42 o 
  -8  -2   2       89.82       72.52     10.72 o 
  -7  -2   2       25.55       13.51      6.28 o 
  -6  -2   2      452.05      398.70     35.85 o 
  -5  -2   2      166.59      169.58     15.73 o 
  -4  -2   2      534.82      454.41     40.47 o 
  -3  -2   2       45.22       57.23      5.75 o 
  -2  -2   2      117.37      132.98      9.85 o 
  -1  -2   2     1457.40     1413.44    120.14 o 
   0  -2   2       48.11       88.89      8.13 o 
   1  -2   2      810.78      759.62     64.71 o 
   2  -2   2      160.17      134.51     11.97 o 
   3  -2   2       20.71       66.52      5.75 o 
   4  -2   2       14.31       25.29      4.71 o 
   5  -2   2      416.83      395.13     28.76 o 
   6  -2   2      595.77      689.10     61.41 o 
   7  -2   2       12.65       11.87      6.11 o 
   8  -2   2       88.67      101.62     11.42 o 
  -8  -1   2        0.45       -3.21      5.29 o 
  -7  -1   2       55.58       64.08     10.45 o 
  -6  -1   2      106.39      110.60     11.28 o 
  -5  -1   2      182.02      185.20     19.50 o 
  -4  -1   2     1518.18     1523.11    109.10 o 
  -3  -1   2     1581.61     1542.65    110.38 o 
  -2  -1   2      404.98      387.90     27.93 o 
  -1  -1   2     1074.79     1056.88     75.56 o 
   0  -1   2     1852.47     2180.38    185.01 o 
   1  -1   2        0.48        0.54      1.97 o 
   2  -1   2      392.69      374.77     27.06 o 
   3  -1   2       46.91       33.01      3.51 o 
   4  -1   2      327.32      373.11     33.43 o 
   5  -1   2      149.45      157.48     15.95 o 
   6  -1   2      375.34      391.97     35.23 o 
   7  -1   2       92.03       79.55      9.58 o 
   8  -1   2       71.83       90.55     12.82 o 
  -8   0   2        4.99       -0.08     11.03 o 
  -7   0   2        2.19       13.16      5.40 o 
  -6   0   2      161.53      183.46     17.38 o 
  -5   0   2       83.98      124.37     17.65 o 
  -4   0   2      809.53      896.98     64.29 o 
  -3   0   2        5.20       33.61      3.60 o 
  -2   0   2      133.20      123.32      9.25 o 
  -1   0   2     1640.81     1555.89    111.52 o 
   0   0   2     1580.35     1758.95    155.64 o 
   1   0   2     4972.61     6204.10    733.01 o 
   2   0   2     1196.42     1232.22    104.74 o 
   3   0   2      316.26      214.16     19.40 o 
   4   0   2       11.21       15.69      5.46 o 
   5   0   2       74.88       88.27      9.54 o 
   6   0   2      423.03      380.48     34.17 o 
   7   0   2      758.99      820.03     72.95 o 
   8   0   2        0.94       -5.89      6.20 o 
   9   0   2        0.08        5.75      6.36 o 
  -8   1   2      124.65       96.95     27.69 o 
  -7   1   2        5.07       16.08      5.64 o 
  -6   1   2       16.42       15.61      5.09 o 
  -5   1   2       50.62       85.80     10.57 o 
  -4   1   2      259.97      251.97     18.56 o 
  -3   1   2       47.26       61.12      7.76 o 
  -2   1   2      878.00     1058.33     75.87 o 
  -1   1   2     1328.41     1490.66    134.13 o 
   0   1   2     1140.90     1133.74    102.10 o 
   1   1   2        1.48        6.62      2.69 o 
   2   1   2      191.44      162.64     11.93 o 
   3   1   2     2283.14     2309.11    203.94 o 
   4   1   2      157.21      177.36     16.36 o 
   5   1   2      303.36      289.98     26.23 o 
   6   1   2       58.83       61.89      7.93 o 
   7   1   2      167.50      168.72     16.37 o 
   8   1   2        6.06       13.75      6.22 o 
   9   1   2       40.28       66.96      9.17 o 
  -8   2   2       51.11       43.02      7.53 o 
  -7   2   2       79.36       75.39     20.06 o 
  -6   2   2       46.53       50.16     10.64 o 
  -5   2   2       32.52       56.97      6.00 o 
  -4   2   2      271.73      302.59     22.24 o 
  -3   2   2      457.14      464.75     33.71 o 
  -2   2   2     1264.39     1153.19     82.59 o 
  -1   2   2      398.96      335.18     30.61 o 
   0   2   2       20.33       27.18      5.21 o 
   1   2   2      153.60      132.80     21.90 o 
   2   2   2      229.71      268.97     19.48 o 
   3   2   2       30.46       25.74      5.00 o 
   4   2   2      156.13      192.25     17.69 o 
   5   2   2       90.48       88.86     10.76 o 
   6   2   2      206.87      200.77     18.54 o 
   7   2   2       58.33       50.04      7.46 o 
   8   2   2        0.85       -5.69      5.58 o 
   9   2   2       46.27       48.84      8.94 o 
  -8   3   2       12.58        5.78      7.92 o 
  -7   3   2        3.86       -0.22      5.76 o 
  -6   3   2      152.32      128.75     39.49 o 
  -5   3   2       78.31       71.00     13.02 o 
  -4   3   2      222.42      282.35     20.83 o 
  -3   3   2      497.63      477.03     42.42 o 
  -2   3   2      157.78      155.27     11.43 o 
  -1   3   2      821.78      663.83     47.62 o 
   0   3   2       52.49       56.69      4.68 o 
   1   3   2      265.56      175.76     12.83 o 
   2   3   2      364.96      307.14     22.21 o 
   3   3   2      139.61      138.53     12.89 o 
   4   3   2     1947.18     2045.30    180.69 o 
   5   3   2      194.04      236.30     21.62 o 
   6   3   2       39.24       51.92      7.45 o 
   7   3   2        2.70        4.05      5.25 o 
   8   3   2      121.41      124.95     13.30 o 
  -7   4   2       27.94       22.11      9.36 o 
  -6   4   2       98.51       95.96     10.52 o 
  -5   4   2        4.51        0.29      4.59 o 
  -4   4   2      250.43      243.60     22.24 o 
  -3   4   2       32.46       31.21      4.95 o 
  -2   4   2      685.78      672.06     60.76 o 
  -1   4   2      181.40      137.88     10.18 o 
   0   4   2       53.33       60.44      5.30 o 
   1   4   2       54.14       43.03     11.14 o 
   2   4   2        0.03        2.56      3.62 o 
   3   4   2      566.40      519.95     37.41 o 
   4   4   2      115.93      164.77     17.11 o 
   5   4   2      774.88      865.52     76.78 o 
   6   4   2       16.69       11.21      4.67 o 
   7   4   2      200.98      219.96     20.81 o 
   8   4   2        4.66        1.46      6.84 o 
  -7   5   2       30.47       21.75     11.89 o 
  -6   5   2       60.31       68.58     10.31 o 
  -5   5   2        6.68        6.41      6.41 o 
  -4   5   2      316.40      358.78     26.18 o 
  -3   5   2       38.02       57.64      5.73 o 
  -2   5   2       73.84       97.14      7.93 o 
  -1   5   2        2.19        0.92      3.52 o 
   0   5   2       35.48       33.97      5.87 o 
   1   5   2        4.33        4.44      3.10 o 
   2   5   2       10.42       13.62      3.04 o 
   3   5   2       98.23       93.32      7.55 o 
   4   5   2      301.01      296.12     21.73 o 
   5   5   2       49.08       48.22      7.83 o 
   6   5   2       27.75       35.00      6.12 o 
   7   5   2        9.06        3.99      5.09 o 
   8   5   2        0.40       -0.49     12.36 o 
  -6   6   2        0.90        6.40      9.15 o 
  -5   6   2       33.04       19.78     10.24 o 
  -4   6   2      161.96      237.59     22.44 o 
  -3   6   2      187.47      164.88     12.88 o 
  -2   6   2      579.77      593.47     42.81 o 
  -1   6   2      239.01      251.17     18.62 o 
   0   6   2      413.72      384.00     27.78 o 
   1   6   2      452.83      416.65     30.03 o 
   2   6   2        0.89        2.42      5.12 o 
   3   6   2        3.06        3.83      3.29 o 
   4   6   2        2.72       -3.63      3.88 o 
   5   6   2        1.44        3.87      4.74 o 
   6   6   2        0.73        0.48      4.83 o 
   7   6   2        2.77        6.70     17.55 o 
  -4   7   2       13.09        4.61      7.86 o 
  -3   7   2       19.49       22.29      7.45 o 
  -2   7   2        3.97        8.77      6.44 o 
  -1   7   2       85.52       90.76      8.08 o 
   0   7   2       16.75       21.04      4.52 o 
   1   7   2      302.09      340.22     24.92 o 
   2   7   2       40.23       37.85      5.55 o 
   3   7   2      197.98      187.94     18.24 o 
   4   7   2      117.10      147.87     12.34 o 
   5   7   2       41.41       58.60     13.48 o 
   6   7   2        4.44        7.01      9.17 o 
  -4   8   2       13.48       17.27      8.10 o 
  -3   8   2       10.30        7.51      7.69 o 
  -2   8   2        1.51        2.45      7.33 o 
  -1   8   2       91.07       66.50     10.89 o 
   0   8   2       17.37       18.07      7.38 o 
   1   8   2       47.24       53.56      7.74 o 
   2   8   2        3.77        1.21      5.92 o 
   3   8   2      269.10      315.55     28.53 o 
   4   8   2        9.59       11.33     10.84 o 
   5   8   2       59.39      100.28     14.27 o 
  -2   9   2      152.90      145.49     20.11 o 
  -1   9   2       77.15       81.29     13.12 o 
   0   9   2       58.32       50.06      9.70 o 
   1   9   2        0.10       -4.89      7.24 o 
   2   9   2       16.40       19.56      8.37 o 
   3   9   2       25.10       37.75      8.68 o 
  -2  -9   3        7.16       10.76      6.33 o 
  -1  -9   3       15.40       33.10      6.87 o 
   0  -9   3       23.49       18.40      6.23 o 
   1  -9   3       44.09       46.60      7.51 o 
  -5  -8   3        0.22       18.31     11.74 o 
  -4  -8   3      108.35      124.74     23.04 o 
  -3  -8   3      378.50      383.86     33.64 o 
  -2  -8   3       73.37       66.79      8.69 o 
  -1  -8   3       92.03      120.50     19.86 o 
   0  -8   3       32.27       38.22      6.53 o 
   1  -8   3       86.54       97.58     10.50 o 
   2  -8   3        1.24       -7.15      8.32 o 
   3  -8   3       88.27       93.39     10.39 o 
  -6  -7   3       17.89       22.88      6.84 o 
  -5  -7   3       19.26       26.80      6.95 o 
  -4  -7   3        0.40       -2.82     10.55 o 
  -3  -7   3      326.73      320.34     28.22 o 
  -2  -7   3       23.14       22.35      9.43 o 
  -1  -7   3       40.58       41.72      6.53 o 
   0  -7   3       29.58       27.01      8.80 o 
   1  -7   3       91.93       88.25      9.37 o 
   2  -7   3       17.93       14.00      5.77 o 
   3  -7   3       73.79       63.93      8.01 o 
   4  -7   3       24.81       35.44      7.04 o 
   5  -7   3        0.10        2.75      8.23 o 
  -7  -6   3       14.28       23.08      7.05 o 
  -6  -6   3       36.22       54.00      9.13 o 
  -5  -6   3       51.76       60.01      9.38 o 
  -4  -6   3       53.92       53.75      6.77 o 
  -3  -6   3       36.79       43.30      6.94 o 
  -2  -6   3     1176.13     1195.20    101.74 o 
  -1  -6   3      212.25      237.96     21.18 o 
   0  -6   3      180.68      195.90     23.75 o 
   1  -6   3        7.11        7.35      4.55 o 
   2  -6   3       40.48       56.51      7.10 o 
   3  -6   3        9.62       10.23      7.79 o 
   4  -6   3        2.15       18.00      5.96 o 
   5  -6   3       17.51       23.85      7.25 o 
   6  -6   3        1.03       10.28      7.86 o 
  -7  -5   3       34.79       13.16      5.20 o 
  -6  -5   3      102.03       95.91     10.59 o 
  -5  -5   3       37.90       37.88      6.17 o 
  -4  -5   3       46.50       45.25      5.68 o 
  -3  -5   3      447.63      456.80     39.25 o 
  -2  -5   3       91.00       81.09      8.39 o 
  -1  -5   3      507.07      462.99     39.75 o 
   0  -5   3      170.95      205.92     18.35 o 
   1  -5   3      320.86      300.08     26.19 o 
   2  -5   3       78.52       90.16      9.09 o 
   3  -5   3      161.78      165.68     15.25 o 
   4  -5   3        0.04        1.84      5.26 o 
   5  -5   3        0.31        0.14      5.76 o 
   6  -5   3        1.18       14.11      7.98 o 
   7  -5   3        4.61       15.66      9.89 o 
  -8  -4   3        3.30        0.88      5.40 o 
  -7  -4   3       20.12       16.41     10.42 o 
  -6  -4   3        3.12       -3.07      4.33 o 
  -5  -4   3      211.59      184.47     14.18 o 
  -4  -4   3      147.98      149.31     11.60 o 
  -3  -4   3       44.00       51.57      5.48 o 
  -2  -4   3      166.66      172.92     22.28 o 
  -1  -4   3       38.21       37.75      5.10 o 
   0  -4   3       57.64       87.27      8.46 o 
   1  -4   3      110.46       96.16      9.28 o 
   2  -4   3      109.47      157.01     14.23 o 
   3  -4   3      243.66      222.58     19.64 o 
   4  -4   3       95.54       93.14      9.64 o 
   5  -4   3     1520.67     1694.88    207.26 o 
   6  -4   3        9.22       21.54      6.94 o 
   7  -4   3       71.82       80.80     12.66 o 
  -8  -3   3       19.48       26.36      6.15 o 
  -7  -3   3        6.92       12.13      5.05 o 
  -6  -3   3      163.62      139.05     13.50 o 
  -5  -3   3       34.52       46.66      8.32 o 
  -4  -3   3     1022.22      942.13     67.59 o 
  -3  -3   3       88.68       89.31      7.13 o 
  -2  -3   3      143.70      127.17     11.23 o 
  -1  -3   3      131.96      162.22     14.63 o 
   0  -3   3      869.63      919.55     78.39 o 
   1  -3   3        0.01        3.09      6.56 o 
   2  -3   3      333.84      313.85     27.05 o 
   3  -3   3        1.12        8.74      3.92 o 
   4  -3   3      125.45      156.00     12.08 o 
   5  -3   3      146.36      171.42     13.45 o 
   6  -3   3      207.98      242.81     22.79 o 
   7  -3   3       54.18       82.34     12.68 o 
   8  -3   3       48.36       33.97      8.09 o 
  -8  -2   3       23.64       27.64     15.44 o 
  -7  -2   3       61.03       80.20     24.38 o 
  -6  -2   3        1.39        3.93     10.27 o 
  -5  -2   3      795.13      777.72     55.80 o 
  -4  -2   3       95.27       84.45      6.80 o 
  -3  -2   3       74.49       69.74      5.71 o 
  -2  -2   3      304.88      272.67     19.76 o 
  -1  -2   3        5.13        1.74      5.38 o 
   0  -2   3       97.24       96.54      8.79 o 
   1  -2   3     1477.56     1518.44    128.76 o 
   2  -2   3      466.86      401.16     34.37 o 
   3  -2   3       46.10       42.28      7.11 o 
   4  -2   3      508.93      441.47     31.85 o 
   5  -2   3      487.04      452.59     32.84 o 
   6  -2   3      854.26      839.45     74.52 o 
   7  -2   3       21.53       25.85      6.78 o 
   8  -2   3        1.88       -5.38      6.58 o 
  -8  -1   3      146.50      120.74     34.37 o 
  -7  -1   3      107.02       95.95     10.45 o 
  -6  -1   3       21.88       40.57      6.15 o 
  -5  -1   3      126.41      119.42      9.45 o 
  -4  -1   3       13.09       19.78      5.37 o 
  -3  -1   3       39.05       29.89      4.86 o 
  -2  -1   3        0.01        0.78      1.86 o 
  -1  -1   3      340.07      225.05     20.58 o 
   0  -1   3      148.29      167.47     12.25 o 
   1  -1   3      138.50      114.17      8.37 o 
   2  -1   3     1364.59     1422.00    120.81 o 
   3  -1   3     1502.02     1485.09    106.30 o 
   4  -1   3       56.75       42.74      6.01 o 
   5  -1   3      348.49      352.54     31.78 o 
   6  -1   3       22.89       15.58      5.57 o 
   7  -1   3      120.41      126.99     13.31 o 
   8  -1   3       22.24       23.13      6.86 o 
  -8   0   3      137.08      149.91     54.73 o 
  -7   0   3        6.77        8.52      9.48 o 
  -6   0   3      106.75      113.80     25.06 o 
  -5   0   3      156.94      138.20     11.67 o 
  -4   0   3       88.42      116.47     15.34 o 
  -3   0   3      330.25      327.69     23.67 o 
  -2   0   3      768.80      788.79     56.51 o 
  -1   0   3      134.01      186.00     13.53 o 
   0   0   3      413.59      357.98     25.71 o 
   1   0   3      267.68      261.30     18.90 o 
   2   0   3        4.70       23.30      2.67 o 
   3   0   3      859.54      855.01     61.46 o 
   4   0   3        0.30       -0.92      3.78 o 
   5   0   3      126.95      132.62     12.94 o 
   6   0   3      186.37      163.01     17.05 o 
   7   0   3        8.06        9.31      5.41 o 
   8   0   3       12.02       -0.72      6.24 o 
   9   0   3       71.37       91.76     11.17 o 
  -8   1   3        5.77       10.36      5.75 o 
  -7   1   3       23.29       11.15      5.46 o 
  -6   1   3      145.41      150.67     15.45 o 
  -5   1   3        0.05       -1.81      3.72 o 
  -4   1   3      192.62      204.88     15.30 o 
  -3   1   3      442.19      429.92     31.01 o 
  -2   1   3     1510.59     1304.99    117.52 o 
  -1   1   3      166.55      176.26     28.77 o 
   0   1   3     3551.49     3848.52    346.17 o 
   1   1   3     2556.26     3045.59    217.83 o 
   2   1   3       51.78       34.78      3.54 o 
   3   1   3     1650.32     1953.84    172.52 o 
   4   1   3      469.60      533.78     47.46 o 
   5   1   3       90.66      118.75     11.88 o 
   6   1   3      100.87      126.34     12.68 o 
   7   1   3       70.69       78.47     14.56 o 
   8   1   3       28.62       17.06      6.05 o 
   9   1   3        3.70        2.61     10.17 o 
  -8   2   3        5.56       -4.23      5.87 o 
  -7   2   3       26.30       31.46     11.33 o 
  -6   2   3       72.23       73.55     11.94 o 
  -5   2   3       98.48       60.77      5.95 o 
  -4   2   3       17.15       18.15      5.27 o 
  -3   2   3      403.07      360.31     25.92 o 
  -2   2   3      193.14      277.48     25.59 o 
  -1   2   3     2021.98     1914.19    172.30 o 
   0   2   3        6.23       -5.49     10.47 o 
   1   2   3     1270.27     1274.48     91.37 o 
   2   2   3      612.71      565.36     40.90 o 
   3   2   3      633.34      629.62     45.23 o 
   4   2   3      258.44      258.91     23.61 o 
   5   2   3       76.88       71.04      9.51 o 
   6   2   3      462.36      517.41     46.31 o 
   7   2   3        0.37       -2.66     10.99 o 
   8   2   3       99.38       95.01     20.36 o 
   9   2   3        0.05        5.85      6.37 o 
  -7   3   3       26.23       27.33     10.07 o 
  -6   3   3       18.00       30.79      6.33 o 
  -5   3   3      116.78      119.84      9.96 o 
  -4   3   3      370.04      377.40     27.36 o 
  -3   3   3      240.46      270.00     19.55 o 
  -2   3   3      215.01      233.11     22.43 o 
  -1   3   3       92.66      120.94     11.81 o 
   0   3   3        5.22       13.63      3.88 o 
   1   3   3      140.74      133.72      9.80 o 
   2   3   3      189.41      196.37     14.59 o 
   3   3   3      217.63      227.39     16.97 o 
   4   3   3      475.01      481.85     57.34 o 
   5   3   3      231.99      173.63     21.26 o 
   6   3   3        4.49        3.52      4.41 o 
   7   3   3       32.75       35.19      6.06 o 
   8   3   3       62.96       63.71      8.59 o 
  -7   4   3        2.44        0.73      9.49 o 
  -6   4   3       65.79       76.46     14.18 o 
  -5   4   3       13.83       20.78      5.28 o 
  -4   4   3      328.83      309.83     22.67 o 
  -3   4   3      333.52      364.76     26.49 o 
  -2   4   3      537.88      508.85     45.28 o 
  -1   4   3      289.00      286.25     38.84 o 
   0   4   3     1491.63     1435.85    102.80 o 
   1   4   3      807.93      866.82     62.17 o 
   2   4   3      741.68      686.60     60.88 o 
   3   4   3        0.01       -6.43      4.29 o 
   4   4   3       70.91      101.88      8.55 o 
   5   4   3       16.25       17.55      4.86 o 
   6   4   3      118.74      124.32     13.15 o 
   7   4   3       22.31       24.29      6.22 o 
   8   4   3       39.11       61.59     24.41 o 
  -6   5   3        2.56       -3.47      7.15 o 
  -5   5   3        0.33       -7.13      6.88 o 
  -4   5   3       70.62       72.86      9.83 o 
  -3   5   3      141.82      138.81     20.34 o 
  -2   5   3      342.71      329.97     24.00 o 
  -1   5   3       41.77       57.61      6.60 o 
   0   5   3      178.53      175.72     13.06 o 
   1   5   3        0.90        0.08      3.38 o 
   2   5   3      341.85      357.54     25.89 o 
   3   5   3        8.01       13.16      3.63 o 
   4   5   3      520.89      607.38     44.09 o 
   5   5   3       10.43       15.92     14.17 o 
   6   5   3       82.61       90.00     18.04 o 
   7   5   3        2.62        3.06      5.00 o 
   8   5   3        7.84       -0.13      7.23 o 
  -6   6   3        6.45        1.86      8.50 o 
  -5   6   3      114.67      146.44     26.71 o 
  -4   6   3       22.36       35.72      8.39 o 
  -3   6   3        0.83        4.33      5.16 o 
  -2   6   3       21.15       25.71      5.21 o 
  -1   6   3       73.14       87.38      9.59 o 
   0   6   3        7.22        5.66      3.56 o 
   1   6   3       20.80       13.60      3.90 o 
   2   6   3      165.02      187.97     25.81 o 
   3   6   3      309.82      323.39     23.76 o 
   4   6   3       18.19       29.04      5.21 o 
   5   6   3       74.65       98.17     17.47 o 
   6   6   3       49.61       76.55     24.83 o 
   7   6   3       52.92       73.70      9.26 o 
  -5   7   3       26.43       39.60     14.63 o 
  -4   7   3       62.08       71.31     14.73 o 
  -3   7   3      268.91      286.73     26.76 o 
  -2   7   3      602.91      589.59     53.58 o 
  -1   7   3       21.76       31.00      6.22 o 
   0   7   3       93.32      104.75     11.28 o 
   1   7   3       52.49       51.26      6.15 o 
   2   7   3       71.05       79.01      7.76 o 
   3   7   3        1.08        4.15      5.59 o 
   4   7   3       24.00       32.32      8.46 o 
   5   7   3       51.47       56.56     11.07 o 
   6   7   3        5.48        6.29      5.67 o 
  -3   8   3        7.95        5.55      7.96 o 
  -2   8   3        1.82        5.84      6.42 o 
  -1   8   3       17.26       14.21      8.04 o 
   0   8   3      264.74      340.98     42.83 o 
   1   8   3       10.75        4.90      7.85 o 
   2   8   3      159.01      120.08     17.45 o 
   3   8   3       57.46       42.21      6.91 o 
   4   8   3       74.21       92.18     16.05 o 
   5   8   3        5.78       -3.60     16.15 o 
  -1   9   3      101.92      104.35     15.36 o 
   0   9   3       50.92       60.24     11.65 o 
   1   9   3       66.45       60.43     11.66 o 
   2   9   3       61.59       72.07     13.51 o 
   3   9   3       27.14       25.68      9.95 o 
  -1  -9   4        2.28       -0.03      6.17 o 
   0  -9   4        0.04       -5.26      5.98 o 
  -4  -8   4       40.37       46.88      8.46 o 
  -3  -8   4       75.04       68.61      8.99 o 
  -2  -8   4      241.96      233.57     21.33 o 
  -1  -8   4        1.87        2.40      6.00 o 
   0  -8   4       27.40       19.14      5.96 o 
   1  -8   4       26.34       29.39      6.35 o 
   2  -8   4       10.26       14.22      8.34 o 
   3  -8   4       25.39       21.49     10.81 o 
  -4  -7   4      101.51      141.49     42.59 o 
  -3  -7   4       57.66       62.33      8.45 o 
  -2  -7   4      139.43      157.69     15.11 o 
  -1  -7   4        7.90        9.85      6.58 o 
   0  -7   4      170.96      190.98     17.49 o 
   1  -7   4        1.01       -0.81      4.85 o 
   2  -7   4       33.10       30.61      6.05 o 
   3  -7   4       34.05       42.40     15.28 o 
   4  -7   4       10.36        4.40     20.38 o 
  -6  -6   4       32.80       32.20      7.21 o 
  -5  -6   4       64.46       64.94      9.95 o 
  -4  -6   4       11.80       15.17      8.74 o 
  -3  -6   4       33.63       40.38      8.57 o 
  -2  -6   4       27.28       15.26      5.15 o 
  -1  -6   4      121.41      123.35     12.04 o 
   0  -6   4       54.44       56.97      9.45 o 
   1  -6   4       84.90       91.74      9.56 o 
   2  -6   4      160.40      152.03     14.15 o 
   3  -6   4       51.08       45.48      6.86 o 
   4  -6   4      709.90      741.94     91.58 o 
   5  -6   4      237.11      319.80     28.41 o 
   6  -6   4       35.59       31.72      9.80 o 
  -7  -5   4       27.66       29.19     14.29 o 
  -6  -5   4       35.09       33.09      7.10 o 
  -5  -5   4      104.53      119.63     13.02 o 
  -4  -5   4      135.84      140.56     13.12 o 
  -3  -5   4      252.25      241.12     30.70 o 
  -2  -5   4       43.01       46.30      6.22 o 
  -1  -5   4      515.10      549.05     47.17 o 
   0  -5   4        1.35        6.28      4.50 o 
   1  -5   4        4.23       10.81      4.25 o 
   2  -5   4        9.70       -0.27      9.35 o 
   3  -5   4       99.31      104.44     10.36 o 
   4  -5   4        4.19       17.25      5.73 o 
   5  -5   4       90.33      115.02     33.30 o 
   6  -5   4        5.13        2.98      7.69 o 
  -7  -4   4        0.27        1.93      5.23 o 
  -6  -4   4       36.81       44.59      6.63 o 
  -5  -4   4       30.05       31.62      5.87 o 
  -4  -4   4      128.62      136.12     10.90 o 
  -3  -4   4       16.20       16.65      4.02 o 
  -2  -4   4      781.96      753.92     64.35 o 
  -1  -4   4       10.89       13.08     10.30 o 
   0  -4   4      967.94      881.35     75.14 o 
   1  -4   4        1.11        5.41      3.70 o 
   2  -4   4      246.89      238.89     20.98 o 
   3  -4   4      134.63      127.60     12.08 o 
   4  -4   4      134.15      152.52     14.24 o 
   5  -4   4      511.86      537.32     46.10 o 
   6  -4   4       10.20        8.31      7.82 o 
   7  -4   4        3.36       -2.79      8.44 o 
  -8  -3   4        0.70        9.48      7.04 o 
  -7  -3   4       34.47       29.79      6.19 o 
  -6  -3   4       45.69       38.51      6.17 o 
  -5  -3   4        3.31        6.57      3.57 o 
  -4  -3   4        0.12        5.39      3.11 o 
  -3  -3   4       20.02       23.20      3.75 o 
  -2  -3   4      371.87      311.92     38.65 o 
  -1  -3   4        2.04       13.62      6.60 o 
   0  -3   4       14.60        8.67      3.42 o 
   1  -3   4       27.61       39.11      4.80 o 
   2  -3   4     1145.65     1152.57     98.05 o 
   3  -3   4      477.84      516.95     44.26 o 
   4  -3   4      898.67      946.80     80.66 o 
   5  -3   4      103.98      136.39     11.11 o 
   6  -3   4       69.10      103.97     11.88 o 
   7  -3   4        0.05       -0.32      6.57 o 
   8  -3   4       11.07       25.74      8.02 o 
  -8  -2   4       51.23       44.37     16.32 o 
  -7  -2   4       29.08       31.09     16.81 o 
  -6  -2   4        0.89       -1.11      4.36 o 
  -5  -2   4       89.17       83.71     10.81 o 
  -4  -2   4      159.79      151.66     12.30 o 
  -3  -2   4       36.13       58.43      5.10 o 
  -2  -2   4       15.34        7.71      2.40 o 
  -1  -2   4       72.91       91.92      8.77 o 
   0  -2   4      142.25      135.20     12.19 o 
   1  -2   4      101.83      121.27     10.94 o 
   2  -2   4      110.38      134.36     12.01 o 
   3  -2   4      132.30      182.19     13.60 o 
   4  -2   4      124.83      125.36     18.13 o 
   5  -2   4      463.52      469.68     34.12 o 
   6  -2   4      179.31      162.01     17.20 o 
   7  -2   4       82.10       72.26     16.81 o 
   8  -2   4       42.47       39.68      7.73 o 
  -8  -1   4        2.59        4.46      5.74 o 
  -7  -1   4       10.96        9.77      5.23 o 
  -6  -1   4      453.86      436.85     39.22 o 
  -5  -1   4      167.68      171.44     13.04 o 
  -4  -1   4      820.51      806.05     57.82 o 
  -3  -1   4      426.18      413.51     29.83 o 
  -2  -1   4       10.68       -1.07      2.92 o 
  -1  -1   4      171.08      151.85     11.29 o 
   0  -1   4      146.28      213.49     15.58 o 
   1  -1   4      693.46      640.70     45.97 o 
   2  -1   4      215.66      291.44     21.13 o 
   3  -1   4      902.32      931.72     66.85 o 
   4  -1   4      125.73      169.17     12.70 o 
   5  -1   4       62.49       63.52      7.63 o 
   6  -1   4       55.14       51.28      7.40 o 
   7  -1   4        7.90        8.97     11.13 o 
   8  -1   4       15.78       13.83      6.33 o 
  -8   0   4       30.85       21.49      6.21 o 
  -7   0   4        9.00        5.63      5.34 o 
  -6   0   4       29.08       29.20     10.31 o 
  -5   0   4       18.88       14.12      3.68 o 
  -4   0   4      419.46      332.94     24.25 o 
  -3   0   4       64.27      103.80      8.07 o 
  -2   0   4     1218.53     1171.88     83.94 o 
  -1   0   4      777.84      939.40     67.19 o 
   0   0   4     3221.95     3666.33    262.27 o 
   1   0   4      123.67      159.56     11.76 o 
   2   0   4     2508.87     2778.14    198.72 o 
   3   0   4       12.70       20.43      3.37 o 
   4   0   4       51.44       64.27      5.69 o 
   5   0   4       23.71       30.05      6.93 o 
   6   0   4       54.82       66.37      8.28 o 
   7   0   4      138.42      153.92     15.47 o 
   8   0   4       33.57       45.74      7.70 o 
  -8   1   4        1.54        1.45      5.40 o 
  -7   1   4       83.29       85.29     17.56 o 
  -6   1   4       29.72       15.72     13.61 o 
  -5   1   4      335.75      357.44     26.00 o 
  -4   1   4       24.85       26.99      3.97 o 
  -3   1   4      802.97      827.66     59.33 o 
  -2   1   4      127.71      179.74     16.54 o 
  -1   1   4        0.08        6.01      3.51 o 
   0   1   4      128.72      144.39     13.90 o 
   1   1   4     1878.38     2192.03    156.88 o 
   2   1   4     1362.80     1450.40    103.76 o 
   3   1   4      216.16      237.07     17.31 o 
   4   1   4      135.76      156.93     15.02 o 
   5   1   4       97.10       83.09      9.02 o 
   6   1   4        2.29        5.59      5.35 o 
   7   1   4       37.93       44.23     21.89 o 
   8   1   4       66.28       51.11      8.14 o 
  -8   2   4       29.74        9.64      8.92 o 
  -7   2   4       81.38       69.57     13.32 o 
  -6   2   4        1.34        3.89      5.09 o 
  -5   2   4       56.82       61.06      6.14 o 
  -4   2   4       12.03        3.04      3.45 o 
  -3   2   4      313.17      276.46     20.00 o 
  -2   2   4      200.50      194.69     17.91 o 
  -1   2   4     3619.60     4319.27    387.98 o 
   0   2   4      834.95     1053.45     95.06 o 
   1   2   4      209.43      152.07     14.04 o 
   2   2   4        0.03       -3.77      2.51 o 
   3   2   4       14.19       21.73      3.28 o 
   4   2   4       30.49       51.33      7.05 o 
   5   2   4       18.81       28.75      5.45 o 
   6   2   4       26.39       14.71      5.29 o 
   7   2   4      154.05      122.48     12.94 o 
   8   2   4       32.50       28.84      6.87 o 
  -7   3   4        3.03        7.40      9.38 o 
  -6   3   4       12.47       15.64      8.53 o 
  -5   3   4      129.59      114.37     12.57 o 
  -4   3   4      441.87      411.80     29.71 o 
  -3   3   4       27.11       37.78      6.56 o 
  -2   3   4      914.81      898.84     80.78 o 
  -1   3   4        2.02       -2.60      4.24 o 
   0   3   4      144.89      154.57     15.18 o 
   1   3   4      731.80      642.84     58.15 o 
   2   3   4       96.02      102.84      8.10 o 
   3   3   4      470.76      509.33     36.77 o 
   4   3   4      134.24      151.55     11.44 o 
   5   3   4      292.96      300.64     27.15 o 
   6   3   4       12.83       10.60      4.96 o 
   7   3   4        2.82       -2.95      5.38 o 
   8   3   4       24.87       18.23      7.66 o 
  -7   4   4       26.39       31.63     10.84 o 
  -6   4   4       48.61       28.76      7.33 o 
  -5   4   4        8.24       13.46      7.96 o 
  -4   4   4       22.44       37.23      7.31 o 
  -3   4   4        4.41       18.22     13.86 o 
  -2   4   4      118.98      127.57     12.91 o 
  -1   4   4        4.73        9.16     15.89 o 
   0   4   4       36.25       33.02      7.35 o 
   1   4   4      102.43      109.15     11.47 o 
   2   4   4      616.53      622.46     44.63 o 
   3   4   4      620.18      641.20     46.19 o 
   4   4   4      573.70      568.08     41.05 o 
   5   4   4       20.47       18.70      5.58 o 
   6   4   4      368.03      365.64     32.61 o 
   7   4   4       92.21      117.37     35.48 o 
   8   4   4       17.62       29.80     11.44 o 
  -6   5   4        1.02       10.55     11.21 o 
  -5   5   4      252.15      288.69     27.40 o 
  -4   5   4      156.99      178.18     18.00 o 
  -3   5   4     1531.92     1610.24    145.53 o 
  -2   5   4       26.79       31.43      6.51 o 
  -1   5   4       89.29       90.41     17.48 o 
   0   5   4      121.27      129.00     13.70 o 
   1   5   4        1.83       -1.69      6.40 o 
   2   5   4        0.00       -1.88      4.17 o 
   3   5   4        1.61        8.62      4.65 o 
   4   5   4        0.10        4.90      5.60 o 
   5   5   4      192.58      196.16     24.18 o 
   6   5   4       15.48       14.99      9.51 o 
   7   5   4       77.49      102.76     18.18 o 
  -5   6   4        0.12       10.72      7.91 o 
  -4   6   4      111.82      125.80     39.36 o 
  -3   6   4        2.65       -6.58      6.09 o 
  -2   6   4       74.38       71.80     13.52 o 
  -1   6   4      339.75      354.48     32.87 o 
   0   6   4       13.69       25.58      7.99 o 
   1   6   4      237.62      240.28     33.25 o 
   2   6   4       87.28       99.15     11.94 o 
   3   6   4      369.97      403.40     29.98 o 
   4   6   4       36.28       37.92      7.82 o 
   5   6   4       26.10       33.65      7.27 o 
   6   6   4        7.48        3.84      5.20 o 
   7   6   4       15.12       10.15      5.75 o 
  -4   7   4        3.62        2.97      8.23 o 
  -3   7   4       32.73       33.61      8.01 o 
  -2   7   4       27.25       31.36      7.54 o 
  -1   7   4       95.31      116.28     18.75 o 
   0   7   4      261.66      312.96     43.05 o 
   1   7   4       14.83        9.72      7.88 o 
   2   7   4      204.11      281.75     39.27 o 
   3   7   4      170.58      167.66     18.06 o 
   4   7   4       65.06       79.18     16.26 o 
   5   7   4       70.52       91.73     13.28 o 
   6   7   4       31.59       31.56      6.65 o 
  -3   8   4       32.59       14.12     13.03 o 
  -2   8   4       20.05        9.06     13.27 o 
  -1   8   4       30.40       11.55      9.63 o 
   0   8   4       81.73       48.91     12.27 o 
   1   8   4       16.51       -2.93     10.40 o 
   2   8   4        0.02        1.46     10.52 o 
   3   8   4       32.49       24.79     13.32 o 
   4   8   4       54.64       59.52     13.48 o 
   5   8   4       11.62        8.93     18.22 o 
  -3  -8   5        1.44       17.07      7.05 o 
  -2  -8   5       18.30       14.26      8.75 o 
  -1  -8   5        8.37        1.42      5.73 o 
   0  -8   5       26.80       22.19      7.78 o 
   1  -8   5        0.39       -0.93      5.66 o 
   2  -8   5        0.38       -7.50     10.19 o 
  -5  -7   5       49.70       20.29     10.63 o 
  -4  -7   5        6.78        4.26      6.79 o 
  -3  -7   5        0.02        6.72      6.08 o 
  -2  -7   5       86.23       87.52      9.98 o 
  -1  -7   5       41.79       45.87      7.15 o 
   0  -7   5        3.68        2.39      5.26 o 
   1  -7   5        6.27       13.10      7.65 o 
   2  -7   5       35.00       35.90      9.21 o 
   3  -7   5       64.04       66.53      8.59 o 
   4  -7   5        0.29       13.01      6.67 o 
  -6  -6   5       28.39       27.70      7.10 o 
  -4  -6   5       71.98       56.82     11.23 o 
  -3  -6   5      222.93      242.99     21.76 o 
  -2  -6   5       66.23       63.57      7.86 o 
  -1  -6   5      545.39      563.80     48.49 o 
   0  -6   5        0.65       -2.41      4.72 o 
   1  -6   5       73.41       63.16      7.61 o 
   2  -6   5        4.54       -5.09      9.88 o 
   3  -6   5       26.28       30.66      6.22 o 
   4  -6   5       26.19       14.36     11.54 o 
   5  -6   5       42.94       59.17     11.11 o 
  -7  -5   5        5.05        2.34      6.57 o 
  -6  -5   5        3.24        0.73      5.99 o 
  -5  -5   5        4.18       -3.96      4.43 o 
  -4  -5   5        9.84       22.52      8.83 o 
  -3  -5   5        3.85       11.48      5.39 o 
  -2  -5   5      115.15      123.39     12.03 o 
  -1  -5   5       44.01       49.11      6.63 o 
   0  -5   5       65.46       58.76      7.01 o 
   1  -5   5      695.86      684.00     58.53 o 
   2  -5   5      329.13      324.56     28.27 o 
   3  -5   5       98.05      107.85     10.84 o 
   4  -5   5      306.33      376.67     32.85 o 
   5  -5   5        5.96       16.97      6.74 o 
   6  -5   5       24.65       46.47     10.04 o 
  -7  -4   5        4.89       -0.80      7.33 o 
  -6  -4   5        1.65       10.95      5.39 o 
  -5  -4   5       40.04       60.01      9.54 o 
  -4  -4   5       58.97       71.64      6.79 o 
  -3  -4   5        1.22        3.28      5.65 o 
  -2  -4   5       51.63       95.25      9.37 o 
  -1  -4   5      164.38      186.51     16.64 o 
   0  -4   5       79.01       98.34     10.86 o 
   1  -4   5      268.67      331.47     28.74 o 
   2  -4   5       25.28       27.94      5.06 o 
   3  -4   5        2.68       -8.18      7.83 o 
   4  -4   5      219.95      275.24     24.31 o 
   5  -4   5       94.05      114.67     28.50 o 
   6  -4   5      178.19      238.59     29.74 o 
   7  -4   5        9.37       25.66      9.88 o 
  -7  -3   5      187.55      172.14     49.53 o 
  -6  -3   5        2.77        5.77      4.99 o 
  -5  -3   5      522.65      481.42     34.95 o 
  -4  -3   5       25.29       19.12      3.97 o 
  -3  -3   5      229.95      221.71     16.42 o 
  -2  -3   5        3.74        5.51      4.01 o 
  -1  -3   5        1.16       15.20      3.98 o 
   0  -3   5       66.19       75.70      9.79 o 
   1  -3   5      110.38      114.09     10.69 o 
   2  -3   5      690.59      736.07     62.81 o 
   3  -3   5      143.19      149.03     13.67 o 
   4  -3   5      163.82      142.09     13.16 o 
   5  -3   5       24.74       19.27      5.70 o 
   6  -3   5       36.54       35.06      7.19 o 
   7  -3   5       31.80       25.05      8.13 o 
  -8  -2   5        5.05       -4.96      5.67 o 
  -7  -2   5        0.28        4.87      6.83 o 
  -6  -2   5       20.13        7.91      7.63 o 
  -5  -2   5       16.18       17.83      5.12 o 
  -4  -2   5      226.66      209.87     15.58 o 
  -3  -2   5      588.28      560.13     40.33 o 
  -2  -2   5      490.01      511.93     36.81 o 
  -1  -2   5      334.31      229.05     19.96 o 
   0  -2   5      837.78      824.73     70.22 o 
   1  -2   5      872.61      887.23     75.50 o 
   2  -2   5     1784.19     1911.25    162.29 o 
   3  -2   5      609.42      632.85     54.03 o 
   4  -2   5       23.30       24.07      6.01 o 
   5  -2   5       22.96       36.11      5.33 o 
   6  -2   5       67.21       59.46      9.78 o 
   7  -2   5        3.21       20.03      6.95 o 
   8  -2   5        0.76       24.05      7.46 o 
  -8  -1   5       29.12       28.57      6.50 o 
  -7  -1   5       12.76       22.42      7.27 o 
  -6  -1   5      162.37      173.99     34.49 o 
  -5  -1   5      126.78      115.88     12.17 o 
  -4  -1   5       48.12       67.46      8.14 o 
  -3  -1   5        4.11        6.08      3.03 o 
  -2  -1   5        6.36       10.35      3.52 o 
  -1  -1   5     1026.97      929.30     66.58 o 
   0  -1   5       69.43      109.57      8.43 o 
   1  -1   5       75.17       99.02      7.68 o 
   2  -1   5      583.02      641.14     46.01 o 
   3  -1   5       13.16       19.90     16.38 o 
   4  -1   5      649.96      611.28     44.06 o 
   5  -1   5       18.30       -1.07      5.35 o 
   6  -1   5      124.34      122.76     25.70 o 
   7  -1   5       38.92       38.14      7.59 o 
   8  -1   5       14.65       21.25      6.82 o 
  -8   0   5        0.10        0.60      6.89 o 
  -7   0   5       97.59      108.40     37.78 o 
  -6   0   5       17.81       25.56      7.95 o 
  -5   0   5      221.59      231.62     17.11 o 
  -4   0   5      127.21      143.24     10.98 o 
  -3   0   5      217.21      204.87     15.15 o 
  -2   0   5      407.42      425.35     30.71 o 
  -1   0   5     1654.87     1788.23    127.88 o 
   0   0   5       76.62      152.28     12.48 o 
   1   0   5      121.17      145.60     10.86 o 
   2   0   5       22.30       35.01      3.72 o 
   3   0   5       26.63       29.79      3.60 o 
   4   0   5        8.01        6.98      4.39 o 
   5   0   5      114.58      111.08     11.26 o 
   6   0   5       66.22       59.48      7.91 o 
   7   0   5        1.18        3.27      5.74 o 
   8   0   5      130.92      104.53     12.21 o 
  -7   1   5       10.22        7.27      8.53 o 
  -6   1   5       10.40        7.78      7.76 o 
  -5   1   5     1030.18      990.38     70.78 o 
  -4   1   5      387.27      397.55     28.85 o 
  -3   1   5      824.96      792.27     56.95 o 
  -2   1   5      991.47     1097.29     98.87 o 
  -1   1   5      296.87      208.90     19.36 o 
   0   1   5      239.00      229.28     21.21 o 
   1   1   5      492.38      437.95     40.03 o 
   2   1   5      566.50      631.54     45.45 o 
   3   1   5       23.88       25.46      3.85 o 
   4   1   5        0.29        8.23      3.07 o 
   5   1   5      159.80      157.67     15.18 o 
   6   1   5        8.64        5.78      5.38 o 
   7   1   5        0.98        4.96      7.22 o 
   8   1   5       29.62       22.54      9.36 o 
  -7   2   5       10.97       12.40      9.00 o 
  -6   2   5       11.82       30.20      9.20 o 
  -5   2   5        5.93        5.48      6.46 o 
  -4   2   5      279.75      281.89     26.48 o 
  -3   2   5        9.82       14.91      5.21 o 
  -2   2   5       12.01       26.89      5.33 o 
  -1   2   5        6.25       18.56      7.79 o 
   0   2   5      641.22      590.61     53.62 o 
   1   2   5     2533.97     2608.76    234.25 o 
   2   2   5     1821.02     2050.42    146.70 o 
   3   2   5      734.13      780.15     56.09 o 
   4   2   5      277.87      252.64     18.60 o 
   5   2   5      141.92      174.68     17.05 o 
   6   2   5       68.79       54.18      7.48 o 
   7   2   5       31.58       32.39     10.28 o 
   8   2   5        7.00       12.54      6.51 o 
  -7   3   5       17.97        7.99      9.19 o 
  -6   3   5       75.22       72.16     13.34 o 
  -5   3   5        0.38        1.33      5.90 o 
  -4   3   5      992.25     1107.12    100.00 o 
  -3   3   5      889.54     1011.60     91.22 o 
  -2   3   5      412.52      421.80     38.24 o 
  -1   3   5      151.95      210.60     19.32 o 
   0   3   5        6.88        1.56      6.34 o 
   1   3   5        1.95        2.16      4.34 o 
   2   3   5       32.84       33.14      3.89 o 
   3   3   5       42.08       62.44      7.11 o 
   4   3   5      268.14      252.64     18.61 o 
   5   3   5       38.67       29.36      6.87 o 
   6   3   5      319.08      308.80     28.21 o 
   7   3   5        0.86       -8.53      5.68 o 
   8   3   5      105.82       99.57     16.50 o 
  -6   4   5        4.68       -8.95      7.23 o 
  -5   4   5       63.59       54.40     11.68 o 
  -4   4   5      117.68      139.27     25.17 o 
  -3   4   5       17.20       25.52      8.64 o 
  -2   4   5      243.70      241.50     23.19 o 
  -1   4   5      377.53      376.67     34.66 o 
   0   4   5      109.98      125.00     13.12 o 
   1   4   5      494.97      523.09     48.09 o 
   2   4   5       82.44      103.39     12.26 o 
   3   4   5      272.68      289.34     21.14 o 
   4   4   5      164.39      182.95     14.03 o 
   5   4   5       34.34       51.95      8.63 o 
   6   4   5       65.96       69.16     10.16 o 
   7   4   5        5.27        1.20      5.44 o 
   8   4   5      109.30       96.34     22.52 o 
  -6   5   5        7.01       -2.02      7.77 o 
  -5   5   5        0.28       -0.68      6.98 o 
  -4   5   5       29.28       38.72      7.69 o 
  -3   5   5       38.57       49.27     21.24 o 
  -2   5   5       10.28        8.54      5.97 o 
  -1   5   5      778.15      788.04     71.31 o 
   0   5   5        4.06        3.04      6.55 o 
   1   5   5       65.80       83.66     11.96 o 
   2   5   5        1.47        3.42      6.07 o 
   3   5   5      383.71      415.84     30.29 o 
   4   5   5       24.66       19.88      6.16 o 
   5   5   5      404.17      448.40     40.15 o 
   6   5   5        3.43       -3.71      5.63 o 
   7   5   5       45.63       42.08      6.96 o 
  -5   6   5       10.72       -6.31     15.40 o 
  -4   6   5       76.76       75.66     10.68 o 
  -3   6   5        7.85       11.98      6.66 o 
  -2   6   5       62.55       49.39     10.44 o 
  -1   6   5       37.95       28.44      6.87 o 
   0   6   5        8.66       -4.37     12.97 o 
   1   6   5        1.19        3.64      5.77 o 
   2   6   5       26.19       21.16      7.22 o 
   3   6   5        5.35        8.10      7.15 o 
   4   6   5      318.52      359.94     25.86 o 
   5   6   5       52.05       72.38     22.37 o 
   6   6   5      183.08      221.25     21.73 o 
  -4   7   5       66.68       72.28     10.97 o 
  -3   7   5       54.43       23.58     10.68 o 
  -2   7   5      177.14      137.95     14.38 o 
  -1   7   5        8.46       14.10      8.01 o 
   0   7   5      229.57      214.50     63.72 o 
   1   7   5       16.85       13.37      6.83 o 
   2   7   5       75.19       95.84     22.66 o 
   3   7   5       23.35       13.00      7.87 o 
   4   7   5      134.10      157.65     17.09 o 
   5   7   5       95.90       98.15     17.11 o 
   6   7   5        9.90        7.65     17.72 o 
  -2   8   5        4.75       14.44      7.63 o 
  -1   8   5       28.00       22.16      7.46 o 
   0   8   5        3.14      -10.91      7.27 o 
   1   8   5      183.07      146.61     16.09 o 
   2   8   5       15.48       15.17      8.73 o 
   3   8   5      121.66      117.98     14.75 o 
   4   8   5       10.24       16.82     10.85 o 
  -2  -8   6       21.61       25.97      7.06 o 
  -1  -8   6       22.51       30.20     14.30 o 
   0  -8   6       44.52       50.02      8.90 o 
   1  -8   6       43.66       53.00     10.12 o 
  -4  -7   6        0.65       -1.62      8.21 o 
  -3  -7   6        2.70        6.10      6.07 o 
  -2  -7   6        0.01       -7.09      5.59 o 
  -1  -7   6       19.08       30.09     12.37 o 
   0  -7   6       36.91       29.65      6.18 o 
   1  -7   6      289.98      288.21     25.53 o 
   2  -7   6        0.50        0.55      5.80 o 
   3  -7   6      180.07      175.02     16.45 o 
  -5  -6   6        4.17       31.95     11.50 o 
  -4  -6   6        0.34        6.58      6.54 o 
  -3  -6   6       12.73        7.67      5.86 o 
  -2  -6   6       75.76       84.77     10.95 o 
  -1  -6   6        5.91        6.53      5.39 o 
   0  -6   6      386.23      386.89     33.57 o 
   1  -6   6        6.34       -0.17      9.36 o 
   2  -6   6        6.46       13.98      5.16 o 
   3  -6   6        5.25       12.79      8.88 o 
   4  -6   6        5.66        3.49      6.37 o 
   5  -6   6       35.18       53.41      8.54 o 
  -6  -5   6      109.94      118.86     15.99 o 
  -5  -5   6      118.97      103.70     16.39 o 
  -4  -5   6       97.40      102.16     23.78 o 
  -3  -5   6      231.39      228.34     20.53 o 
  -2  -5   6       92.96       92.71      9.79 o 
  -1  -5   6       39.23       40.74      6.24 o 
   0  -5   6       42.65       49.31      8.21 o 
   1  -5   6      171.28      165.31     15.23 o 
   2  -5   6        9.17        2.51      4.79 o 
   3  -5   6       14.48       11.27      5.32 o 
   4  -5   6        0.11       -0.19      7.25 o 
   5  -5   6        0.09       -4.21      6.43 o 
   6  -5   6       25.29       34.11      9.59 o 
  -7  -4   6        5.80       10.49      6.10 o 
  -6  -4   6        2.24       -3.89      5.52 o 
  -5  -4   6       26.12       38.70      6.04 o 
  -4  -4   6       20.25       26.21      8.27 o 
  -3  -4   6      645.76      634.10     54.51 o 
  -2  -4   6        5.22        9.50      4.49 o 
  -1  -4   6      627.26      638.55     54.70 o 
   0  -4   6      332.83      295.19     25.75 o 
   1  -4   6      615.36      701.28     59.88 o 
   2  -4   6       73.73       74.56      9.17 o 
   3  -4   6      285.37      314.19     27.43 o 
   4  -4   6        1.24        1.17      5.33 o 
   5  -4   6        5.81       10.16     10.73 o 
   6  -4   6        0.09      -10.86      7.77 o 
  -7  -3   6       11.73        3.70      5.36 o 
  -6  -3   6       15.22        5.04      7.81 o 
  -5  -3   6       28.23       30.41      6.39 o 
  -4  -3   6       10.96       14.41      3.92 o 
  -3  -3   6      167.76      172.25     13.68 o 
  -2  -3   6      100.43       90.94      9.32 o 
  -1  -3   6       50.85       55.32      6.42 o 
   0  -3   6        0.02       -5.26      3.51 o 
   1  -3   6      177.24      180.63     16.06 o 
   2  -3   6      259.26      244.15     21.32 o 
   3  -3   6      617.50      696.63     59.53 o 
   4  -3   6      155.07      152.31     14.15 o 
   5  -3   6      183.22      189.60     17.64 o 
   6  -3   6       39.01       51.73     10.23 o 
   7  -3   6        2.22       -8.19      7.39 o 
  -7  -2   6        4.04        5.42      5.32 o 
  -6  -2   6      222.97      247.07     22.83 o 
  -5  -2   6       11.97       16.46      4.21 o 
  -4  -2   6      324.97      325.64     23.77 o 
  -3  -2   6       18.52       21.76      5.45 o 
  -2  -2   6      313.44      275.47     20.15 o 
  -1  -2   6      734.39      754.95     64.41 o 
   0  -2   6      108.72      156.79     14.04 o 
   1  -2   6        9.05        3.19      3.67 o 
   2  -2   6       77.18       94.67      9.17 o 
   3  -2   6      220.21      187.76     14.11 o 
   4  -2   6       47.60       49.05      5.49 o 
   5  -2   6       51.47       69.81      7.19 o 
   6  -2   6        5.68        6.14      6.70 o 
   7  -2   6      144.62       95.15     11.17 o 
  -7  -1   6        0.85       -2.70      9.33 o 
  -6  -1   6      438.66      423.94     38.20 o 
  -5  -1   6      961.75      951.70     68.39 o 
  -4  -1   6      458.32      425.82     30.87 o 
  -3  -1   6      788.66      833.18     59.83 o 
  -2  -1   6        0.72        9.36      3.42 o 
  -1  -1   6       44.74       54.54      5.00 o 
   0  -1   6        6.60        3.09      2.51 o 
   1  -1   6      377.88      348.37     25.21 o 
   2  -1   6      311.60      294.97     21.46 o 
   3  -1   6       10.76       16.99      6.56 o 
   4  -1   6      245.07      265.81     19.70 o 
   5  -1   6       11.70       18.95      6.16 o 
   6  -1   6       20.23       13.45      6.46 o 
   7  -1   6       52.87       29.58      7.50 o 
   8  -1   6       82.74       61.20      9.06 o 
  -7   0   6       57.05       61.01     12.29 o 
  -6   0   6       73.34       58.26     12.38 o 
  -5   0   6      210.75      247.66     18.33 o 
  -4   0   6        8.56       -1.15      4.45 o 
  -3   0   6      168.61      184.88     13.81 o 
  -2   0   6        6.42        6.28      3.39 o 
  -1   0   6      320.01      290.85     20.93 o 
   0   0   6      239.48      239.92     17.58 o 
   1   0   6     2170.90     2323.37    166.20 o 
   2   0   6      126.91      170.58     12.78 o 
   3   0   6      973.90      978.41     70.17 o 
   4   0   6       45.76       66.11     15.13 o 
   5   0   6      473.00      404.60     36.51 o 
   6   0   6       44.06       32.44      6.75 o 
   7   0   6       70.09       44.29      7.91 o 
   8   0   6       26.35       32.43      9.60 o 
  -7   1   6        0.51      -10.54      8.73 o 
  -6   1   6       78.81       66.92     12.84 o 
  -5   1   6      228.64      285.94     26.96 o 
  -4   1   6      549.82      598.36     54.30 o 
  -3   1   6        0.29       -3.16      6.65 o 
  -2   1   6      207.55      213.86     19.67 o 
  -1   1   6       88.68      114.81     11.56 o 
   0   1   6       17.76       24.88      4.65 o 
   1   1   6       57.38       64.47      7.39 o 
   2   1   6        0.08        5.87      2.82 o 
   3   1   6      708.69      729.89     52.42 o 
   4   1   6       76.27       76.16      6.63 o 
   5   1   6       95.55      101.73     11.23 o 
   6   1   6      177.47      152.36     15.08 o 
   7   1   6       91.77       78.09      9.90 o 
   8   1   6       30.61       31.85      7.55 o 
  -7   2   6       58.59       71.80     14.19 o 
  -6   2   6       29.53       35.76      9.74 o 
  -5   2   6      206.79      194.62     31.40 o 
  -4   2   6       70.76       97.10     15.09 o 
  -3   2   6        3.60        6.41      5.33 o 
  -2   2   6     1178.70     1157.33    104.42 o 
  -1   2   6       87.50      132.30     13.38 o 
   0   2   6     1371.92     1475.63    132.75 o 
   1   2   6       10.59       17.55      4.42 o 
   2   2   6       25.32       28.26      3.88 o 
   3   2   6        4.11       16.67      3.64 o 
   4   2   6      111.91      129.07     11.75 o 
   5   2   6       52.00       90.11     12.99 o 
   6   2   6      139.69       94.71     13.12 o 
   7   2   6       37.91       37.02      8.83 o 
   8   2   6       14.88       21.29      7.13 o 
  -6   3   6       19.75       -5.78     11.85 o 
  -5   3   6        0.00       -2.49      6.39 o 
  -4   3   6      116.77      115.54     18.25 o 
  -3   3   6       29.28       45.95      8.48 o 
  -2   3   6      286.87      269.03     25.47 o 
  -1   3   6     1215.06     1252.38    113.23 o 
   0   3   6      103.90      137.11     13.81 o 
   1   3   6      226.75      233.68     21.26 o 
   2   3   6      675.19      663.75     60.20 o 
   3   3   6      414.66      393.67     28.63 o 
   4   3   6      210.98      240.16     17.94 o 
   5   3   6      147.31      129.79     12.88 o 
   6   3   6       76.93       78.07      9.74 o 
   7   3   6        4.49       -3.25      5.84 o 
   8   3   6        0.42       -0.26      7.42 o 
  -6   4   6       73.09       42.10      8.47 o 
  -5   4   6       17.30       15.97      7.31 o 
  -4   4   6       89.40       84.20     12.01 o 
  -3   4   6        0.83       -7.27      7.13 o 
  -2   4   6       95.92      106.56     11.98 o 
  -1   4   6       47.59       66.36     15.07 o 
   0   4   6       11.85        6.98      5.10 o 
   1   4   6       87.17       88.29     10.31 o 
   2   4   6        1.30        3.04      5.13 o 
   3   4   6      424.76      412.12     30.31 o 
   4   4   6        3.63        4.57      4.23 o 
   5   4   6      798.44      864.15     76.63 o 
   6   4   6        3.80        4.38      6.27 o 
   7   4   6       67.64       91.91     40.18 o 
  -5   5   6        0.96        1.37      6.98 o 
  -4   5   6      137.98      149.22     16.07 o 
  -3   5   6       57.23       64.40      8.79 o 
  -2   5   6       82.40      119.09     18.85 o 
  -1   5   6       93.39       84.20     10.15 o 
   0   5   6      119.54      144.99     15.69 o 
   1   5   6       11.29       16.02      6.25 o 
   2   5   6      181.65      161.72     16.51 o 
   3   5   6      497.60      622.34     56.38 o 
   4   5   6      348.51      373.80     34.92 o 
   5   5   6       17.07       18.27      6.45 o 
   6   5   6       75.79       90.57     19.27 o 
   7   5   6       92.62       96.68     22.62 o 
  -4   6   6       12.13       20.64      7.38 o 
  -3   6   6       74.95       88.95     11.27 o 
  -2   6   6       57.02       55.30      8.61 o 
  -1   6   6        2.36       -1.48      6.11 o 
   0   6   6      202.92      230.21     22.06 o 
   1   6   6      121.13      106.26     12.27 o 
   2   6   6      173.17      146.96     15.76 o 
   3   6   6      143.10      150.27     16.32 o 
   4   6   6       11.26       10.06      7.40 o 
   5   6   6       56.66       66.62     12.72 o 
   6   6   6       18.79        5.62     15.71 o 
  -3   7   6        2.51        2.65      6.77 o 
  -2   7   6       19.06       14.04      6.85 o 
  -1   7   6      107.83       73.00      9.83 o 
   0   7   6       12.55       21.59     20.77 o 
   1   7   6      112.83       87.13     11.50 o 
   2   7   6        4.21       -5.34      7.90 o 
   3   7   6       91.76      116.68     17.26 o 
   4   7   6       17.07       33.96     11.06 o 
   5   7   6       22.01        3.63      9.92 o 
  -1   8   6       12.56        1.65      8.97 o 
   0   8   6       17.01        4.23      7.58 o 
   1   8   6      138.94       78.46     11.21 o 
   2   8   6        1.52       -7.94      8.58 o 
   3   8   6        6.10       13.62      9.35 o 
  -3  -7   7        0.01        2.92      7.04 o 
  -2  -7   7        8.30       10.63     11.12 o 
  -1  -7   7       21.97        7.14      8.56 o 
   0  -7   7        3.46        1.40      9.56 o 
   1  -7   7       30.74       22.35      5.86 o 
   2  -7   7       19.08        6.74      8.42 o 
  -4  -6   7      120.29      132.47     15.59 o 
  -3  -6   7      126.94       88.90     13.27 o 
  -2  -6   7       61.36       54.81      7.50 o 
  -1  -6   7        1.23       -2.12      5.29 o 
   0  -6   7      183.42      163.67     15.39 o 
   1  -6   7        2.62        2.11      5.61 o 
   2  -6   7      132.08      108.08     11.16 o 
   3  -6   7       48.47       48.62     13.39 o 
   4  -6   7       52.28       59.31      8.81 o 
  -5  -5   7        6.38       13.98      7.51 o 
  -4  -5   7      147.82      123.97     12.93 o 
  -3  -5   7       25.06       29.43      6.33 o 
  -2  -5   7        7.42        9.77      8.48 o 
  -1  -5   7      182.02      202.87     18.59 o 
   0  -5   7       74.29       73.13      8.30 o 
   1  -5   7      145.72      146.08     14.07 o 
   2  -5   7      137.17      148.35     14.12 o 
   3  -5   7       77.52       84.97      9.47 o 
   4  -5   7        1.52        8.16      5.88 o 
   5  -5   7        6.37       13.83      8.95 o 
  -6  -4   7       82.80       88.72     13.14 o 
  -5  -4   7       40.69       53.26     11.17 o 
  -4  -4   7       88.58       82.81      9.83 o 
  -3  -4   7      220.12      204.14     18.74 o 
  -2  -4   7      130.15      125.28     12.29 o 
  -1  -4   7      126.39      142.02     13.28 o 
   0  -4   7       62.13       63.32      7.36 o 
   1  -4   7      263.65      264.08     23.06 o 
   2  -4   7       53.29       53.17     10.86 o 
   3  -4   7       44.80       55.18      7.05 o 
   4  -4   7       16.19       12.17      5.70 o 
   5  -4   7       20.26       14.66      9.59 o 
   6  -4   7        5.10        8.23      8.35 o 
  -6  -3   7      283.27      268.72     25.51 o 
  -5  -3   7       12.00       15.46      4.82 o 
  -4  -3   7      537.02      541.31     49.34 o 
  -3  -3   7      112.82      153.78     25.11 o 
  -2  -3   7      414.92      402.26     34.89 o 
  -1  -3   7       14.97       17.11      7.54 o 
   0  -3   7      466.52      515.59     44.30 o 
   1  -3   7       20.64       23.34      4.69 o 
   2  -3   7       52.84       72.22      7.81 o 
   3  -3   7      123.49      119.73     11.57 o 
   4  -3   7       30.33       47.34     15.98 o 
   5  -3   7        5.74        5.06      5.77 o 
   6  -3   7       93.77       75.23     12.54 o 
  -7  -2   7       11.97        5.21     11.43 o 
  -6  -2   7      209.55      214.46     20.53 o 
  -5  -2   7       25.88       33.69      5.56 o 
  -4  -2   7       73.18       76.57      7.13 o 
  -3  -2   7      108.65      133.94     11.01 o 
  -2  -2   7      235.00      218.32     16.22 o 
  -1  -2   7       19.33       32.20      4.82 o 
   0  -2   7      234.87      216.79     15.87 o 
   1  -2   7      208.49      206.10     18.19 o 
   2  -2   7      474.16      501.16     42.97 o 
   3  -2   7       52.98       49.38      6.23 o 
   4  -2   7     1163.92     1120.79     80.49 o 
   5  -2   7       79.43       65.22     10.04 o 
   6  -2   7       66.02       37.76      7.98 o 
   7  -2   7        0.01       -8.47      8.16 o 
  -7  -1   7       64.01       76.87     15.41 o 
  -6  -1   7        8.41        1.25      9.59 o 
  -5  -1   7      182.67      208.48     20.19 o 
  -4  -1   7       42.57       64.68      8.33 o 
  -3  -1   7       19.38       14.97      4.21 o 
  -2  -1   7        5.49        9.83      3.48 o 
  -1  -1   7       72.10       70.63      6.19 o 
   0  -1   7       35.14       42.25      5.71 o 
   1  -1   7       16.27       26.43      3.60 o 
   2  -1   7        0.05        4.36      3.78 o 
   3  -1   7      776.87      719.01     51.75 o 
   4  -1   7        9.98       23.65      5.12 o 
   5  -1   7      415.74      402.30     36.28 o 
   6  -1   7       63.20       58.03      8.57 o 
   7  -1   7       42.00       45.02      8.13 o 
  -7   0   7        7.57        0.25      9.72 o 
  -6   0   7      326.36      355.69     48.78 o 
  -5   0   7        9.76        2.64      5.51 o 
  -4   0   7        2.16        2.68      5.10 o 
  -3   0   7      767.91      779.63     70.53 o 
  -2   0   7      183.11      219.35     20.65 o 
  -1   0   7      157.50      175.27     13.94 o 
   0   0   7      587.93      593.67     42.75 o 
   1   0   7       46.72       48.25      7.46 o 
   2   0   7       20.07       17.52      3.39 o 
   3   0   7      182.21      191.52     14.22 o 
   4   0   7      190.03      198.03     14.93 o 
   5   0   7       79.61       76.85      9.80 o 
   6   0   7        3.55        4.05      6.19 o 
   7   0   7       16.71       15.06     13.75 o 
  -7   1   7        0.23        2.02      9.08 o 
  -6   1   7        0.05        5.18      8.25 o 
  -5   1   7       33.83       19.90     14.54 o 
  -4   1   7      211.51      214.01     20.67 o 
  -3   1   7       99.18      113.78     12.18 o 
  -2   1   7     1145.96     1204.94    108.63 o 
  -1   1   7       52.08       64.62      7.86 o 
   0   1   7      963.50      969.83     87.45 o 
   1   1   7      229.43      238.08     22.28 o 
   2   1   7     1645.85     1617.76    115.86 o 
   3   1   7        0.19        7.53      6.21 o 
   4   1   7      215.51      220.04     16.48 o 
   5   1   7       23.96       18.30      7.26 o 
   6   1   7       11.94        3.55      5.97 o 
   7   1   7       11.21        4.12      6.74 o 
  -6   2   7        1.45      -13.13      8.75 o 
  -5   2   7       55.70       47.89      8.42 o 
  -4   2   7        0.29       -5.07      9.11 o 
  -3   2   7        4.40        7.78      5.39 o 
  -2   2   7      133.48      147.35     14.75 o 
  -1   2   7      223.42      212.59     20.88 o 
   0   2   7       14.65       28.98      5.57 o 
   1   2   7      484.36      483.32     43.76 o 
   2   2   7      426.86      425.00     38.63 o 
   3   2   7       12.51       18.69      3.99 o 
   4   2   7      519.94      533.02     38.51 o 
   5   2   7      132.90      160.51     21.66 o 
   6   2   7      111.76      128.95     15.86 o 
   7   2   7       95.84       98.88     11.36 o 
  -6   3   7       13.36       -2.64      9.82 o 
  -5   3   7       29.02       31.83     23.10 o 
  -4   3   7      120.48      146.69     25.92 o 
  -3   3   7       58.82       67.06      8.98 o 
  -2   3   7       36.84       59.15     10.78 o 
  -1   3   7      402.51      441.99     40.40 o 
   0   3   7      150.59      179.85     17.46 o 
   1   3   7      178.24      210.65     19.67 o 
   2   3   7      338.00      369.83     34.21 o 
   3   3   7      503.79      556.99     50.86 o 
   4   3   7      231.35      222.77     16.81 o 
   5   3   7      105.41      121.07     12.38 o 
   6   3   7       29.11       29.45      7.19 o 
   7   3   7      212.30      176.50     17.52 o 
  -5   4   7        0.00        1.65      6.49 o 
  -4   4   7       71.06       93.34     17.76 o 
  -3   4   7       11.69       17.67      6.24 o 
  -2   4   7      112.28      159.11     16.25 o 
  -1   4   7      322.34      318.25     29.14 o 
   0   4   7      772.25      739.73     67.09 o 
   1   4   7       76.96       87.48     17.06 o 
   2   4   7      617.22      605.63     55.26 o 
   3   4   7      148.85      181.59     17.78 o 
   4   4   7       16.67       15.90      6.30 o 
   5   4   7       42.78       44.72     10.26 o 
   6   4   7       31.83       34.15      8.92 o 
   7   4   7       15.27       13.02      6.74 o 
  -5   5   7        0.59       -0.05      7.80 o 
  -4   5   7        0.79        7.02      6.52 o 
  -3   5   7       19.43       27.74      7.14 o 
  -2   5   7      197.03      185.04     18.48 o 
  -1   5   7        2.62        4.47      5.41 o 
   0   5   7      204.51      194.11     19.46 o 
   1   5   7       76.04       82.32     10.44 o 
   2   5   7      102.22       88.06     10.65 o 
   3   5   7      244.62      250.70     24.28 o 
   4   5   7       71.02       67.93      9.68 o 
   5   5   7       97.45       86.10     14.98 o 
  -4   6   7        1.19       -0.36      7.31 o 
  -3   6   7       55.26       58.35      9.09 o 
  -2   6   7        9.89        3.70      5.95 o 
  -1   6   7       34.19       23.46      6.41 o 
   0   6   7       89.71       81.13     10.04 o 
   1   6   7       44.92       36.71      7.50 o 
   2   6   7        1.27       -7.24      7.00 o 
   3   6   7        8.18        6.14      7.22 o 
   4   6   7       96.11      113.37     18.70 o 
   5   6   7      160.77      149.57     22.84 o 
  -2   7   7       39.80       22.39      7.23 o 
  -1   7   7       30.65       32.71      9.38 o 
   0   7   7       56.50       49.51      8.69 o 
   1   7   7       10.98       23.80      7.75 o 
   2   7   7        1.56       -6.70      7.35 o 
   3   7   7      112.83      104.40     14.13 o 
   4   7   7        5.39       -4.16      9.45 o 
  -1  -7   8       15.35       17.37      6.05 o 
   0  -7   8       49.41       44.97      7.30 o 
   1  -7   8        1.94        2.91      8.27 o 
  -3  -6   8       30.44       32.96      7.13 o 
  -2  -6   8       31.60       26.79      6.49 o 
  -1  -6   8       15.42       16.30      6.07 o 
   0  -6   8       20.52       20.88      5.79 o 
   1  -6   8       48.96       38.63      6.77 o 
   2  -6   8       25.92       32.37      6.54 o 
   3  -6   8       67.70       60.38     11.89 o 
  -5  -5   8       56.33       49.74     11.31 o 
  -4  -5   8      139.09      126.94     13.37 o 
  -3  -5   8      141.93      107.94     21.77 o 
  -2  -5   8       14.11       17.36      5.74 o 
  -1  -5   8      303.99      282.00     24.97 o 
   0  -5   8        3.90       -5.27      4.83 o 
   1  -5   8        0.17       -2.66      5.26 o 
   2  -5   8        4.04       -3.91      5.26 o 
   3  -5   8        3.94       -1.44      6.83 o 
   4  -5   8        9.62        5.14      6.31 o 
  -5  -4   8       23.45       27.91      7.85 o 
  -4  -4   8       68.47       67.63     20.11 o 
  -3  -4   8        2.65        7.76      6.89 o 
  -2  -4   8      395.54      348.13     30.42 o 
  -1  -4   8        7.10        7.14      4.65 o 
   0  -4   8      261.34      280.15     24.46 o 
   1  -4   8       40.05       51.23      6.74 o 
   2  -4   8       22.03       17.73      5.16 o 
   3  -4   8      252.34      273.40     24.20 o 
   4  -4   8      251.32      226.59     20.61 o 
   5  -4   8       29.63       32.38      8.62 o 
  -5  -3   8      182.97      172.91     23.39 o 
  -4  -3   8        2.72        0.33      5.85 o 
  -3  -3   8        7.88        8.63      6.24 o 
  -2  -3   8       21.02       16.05      4.99 o 
  -1  -3   8       22.11       22.78      5.23 o 
   0  -3   8      177.26      198.39     17.70 o 
   1  -3   8       56.39       56.63      6.85 o 
   2  -3   8      404.72      351.73     30.38 o 
   3  -3   8       96.11       98.25      9.97 o 
   4  -3   8      166.63      203.24     18.57 o 
   5  -3   8        0.16        3.70      7.47 o 
   6  -3   8       43.19       21.89      8.78 o 
  -6  -2   8       60.09       53.06     14.13 o 
  -5  -2   8        1.45       10.10      6.30 o 
  -4  -2   8      135.89      135.71     11.70 o 
  -3  -2   8      274.51      273.71     20.07 o 
  -2  -2   8       14.48       18.09      4.07 o 
  -1  -2   8      268.58      264.80     19.45 o 
   0  -2   8      101.69      105.77     10.24 o 
   1  -2   8      158.98      204.42     18.12 o 
   2  -2   8       56.46       48.52      5.42 o 
   3  -2   8      196.15      202.15     18.21 o 
   4  -2   8       59.73       44.12      6.33 o 
   5  -2   8      107.98      114.34     16.08 o 
   6  -2   8       84.69       48.67     10.82 o 
  -6  -1   8        0.13       -8.92     10.11 o 
  -5  -1   8       44.88       55.73      8.56 o 
  -4  -1   8       27.02       41.94      6.99 o 
  -3  -1   8      521.54      560.94     51.02 o 
  -2  -1   8      110.94      150.53     14.79 o 
  -1  -1   8      313.20      312.52     22.86 o 
   0  -1   8       42.62       41.89      4.56 o 
   1  -1   8     1722.51     1809.27    129.59 o 
   2  -1   8      820.57      713.03     51.30 o 
   3  -1   8      465.62      498.19     36.08 o 
   4  -1   8       36.37       29.24     10.90 o 
   5  -1   8        3.65        7.24      6.88 o 
   6  -1   8       20.15       21.88     10.90 o 
   7  -1   8        6.33        2.22      7.11 o 
  -6   0   8       48.64       56.09     13.56 o 
  -5   0   8       27.89       19.88      6.43 o 
  -4   0   8       21.33       42.69      7.14 o 
  -3   0   8        0.43        2.13      4.86 o 
  -2   0   8      245.33      235.76     21.90 o 
  -1   0   8        0.43       -5.80      3.91 o 
   0   0   8      284.60      258.03     23.96 o 
   1   0   8      301.27      272.02     19.97 o 
   2   0   8       18.44       20.76      6.93 o 
   3   0   8       75.75       77.83      7.08 o 
   4   0   8      391.25      379.54     27.70 o 
   5   0   8      117.00      117.48     13.09 o 
   6   0   8      298.39      342.29     31.48 o 
   7   0   8      117.64       96.00     26.91 o 
  -6   1   8        9.92       11.54     10.65 o 
  -5   1   8      256.01      260.34     24.66 o 
  -4   1   8        0.77       -1.29      5.77 o 
  -3   1   8       65.29       92.79     10.69 o 
  -2   1   8        7.83       15.27      8.74 o 
  -1   1   8        0.03        2.34      6.10 o 
   0   1   8      174.88      222.04     21.03 o 
   1   1   8      164.39      213.64     20.11 o 
   2   1   8      377.80      424.01     38.72 o 
   3   1   8      214.40      215.88     16.26 o 
   4   1   8      249.98      249.62     18.58 o 
   5   1   8        2.24        0.24      5.68 o 
   6   1   8      118.19      104.59     11.88 o 
   7   1   8       58.56       45.76      8.67 o 
  -6   2   8       33.80       44.57     11.48 o 
  -5   2   8       72.53       97.77     12.02 o 
  -4   2   8       46.23       56.40      8.68 o 
  -3   2   8       40.79       61.31      8.71 o 
  -2   2   8       55.55       66.68      8.83 o 
  -1   2   8     1340.47     1409.72    126.81 o 
   0   2   8        5.61       23.02      9.82 o 
   1   2   8      952.69      919.47     83.25 o 
   2   2   8      504.38      475.75     43.45 o 
   3   2   8      141.72      177.30     17.37 o 
   4   2   8       28.45       26.89      4.79 o 
   5   2   8        0.58        6.58      5.78 o 
   6   2   8       22.49       14.75      7.64 o 
   7   2   8        0.35        9.41      7.11 o 
  -5   3   8        1.35       -1.00     15.02 o 
  -4   3   8       21.92       19.50      6.79 o 
  -3   3   8       19.43       14.07      6.01 o 
  -2   3   8      133.22      168.93     16.86 o 
  -1   3   8       20.82       21.27      5.71 o 
   0   3   8      530.99      527.74     47.53 o 
   1   3   8      410.66      358.23     33.08 o 
   2   3   8      253.60      250.48     23.37 o 
   3   3   8      182.05      202.43     19.69 o 
   4   3   8        0.66       -3.19      8.74 o 
   5   3   8      191.12      212.02     30.24 o 
   6   3   8        7.47       16.04      8.54 o 
   7   3   8       36.05       30.65     11.64 o 
  -5   4   8       40.55       60.03     26.06 o 
  -4   4   8       30.42       33.29     16.03 o 
  -3   4   8       16.21       11.94      6.29 o 
  -2   4   8        4.13       -1.41      8.13 o 
  -1   4   8      163.61      155.60     15.85 o 
   0   4   8       12.82        9.05      5.19 o 
   1   4   8       19.37       21.79     11.42 o 
   2   4   8        3.17        3.18      5.51 o 
   3   4   8       22.44        4.34      5.89 o 
   4   4   8      156.56      199.42     19.70 o 
   5   4   8        0.07        4.13      8.89 o 
  -4   5   8       21.40       18.70      7.15 o 
  -3   5   8      254.42      232.34     22.24 o 
  -2   5   8       21.87       13.91      9.50 o 
  -1   5   8      223.03      192.16     18.51 o 
   0   5   8       28.07       32.54     12.52 o 
   1   5   8        7.46        1.98      6.09 o 
   2   5   8       93.38       63.52      8.89 o 
   3   5   8        4.93        7.08      6.86 o 
   4   5   8      150.73      114.00     13.11 o 
   5   5   8       22.31       20.71      9.90 o 
  -3   6   8       75.93       56.88     13.43 o 
  -2   6   8       27.86       17.75      6.39 o 
  -1   6   8      106.95       88.01     14.71 o 
   0   6   8        3.32        0.74     16.24 o 
   1   6   8       68.59       53.87      9.80 o 
   2   6   8       76.87       73.56     10.38 o 
   3   6   8       93.14      103.57     12.97 o 
   4   6   8       40.87       41.42     11.46 o 
   5   6   8       40.63       29.79     11.17 o 
  -1   7   8       36.84       34.67      9.24 o 
   0   7   8        2.67        5.83      7.05 o 
   1   7   8       55.30       27.41     11.34 o 
   2   7   8      141.73      107.35     13.21 o 
   3   7   8        3.29       -4.25      8.46 o 
  -2  -6   9       46.39       43.77     20.83 o 
  -1  -6   9       94.05       93.61     19.61 o 
   0  -6   9       52.59       43.72     10.11 o 
   1  -6   9       30.48       34.33      6.78 o 
  -3  -5   9        4.73        8.51      6.04 o 
  -2  -5   9       10.71        1.17      9.13 o 
  -1  -5   9      121.60      107.04     11.14 o 
   0  -5   9      252.96      214.88     25.99 o 
   1  -5   9      118.08      135.19     13.18 o 
   2  -5   9      138.85      143.01     13.93 o 
   3  -5   9        4.07       -1.37      5.74 o 
  -4  -4   9       83.63       65.93     12.89 o 
  -3  -4   9       22.70       28.95      6.47 o 
  -2  -4   9      138.57      130.21     13.16 o 
  -1  -4   9        7.99        9.27      4.97 o 
   0  -4   9       48.85       53.14      7.21 o 
   1  -4   9       21.13       39.94     24.16 o 
   2  -4   9      124.15      116.94     11.58 o 
   3  -4   9        2.99        3.65      5.56 o 
   4  -4   9       41.46       47.47      8.71 o 
  -5  -3   9       26.80       23.91      9.42 o 
  -4  -3   9        0.02       -0.71      7.11 o 
  -3  -3   9      305.82      278.70     28.01 o 
  -2  -3   9       53.45       43.12      6.69 o 
  -1  -3   9      163.36      160.52     14.87 o 
   0  -3   9      855.37      840.05     71.72 o 
   1  -3   9      654.79      624.90     53.57 o 
   2  -3   9       19.99       35.20      7.34 o 
   3  -3   9      135.90      146.42     13.92 o 
   4  -3   9       16.25       12.08      5.40 o 
   5  -3   9        4.55        6.61      7.84 o 
  -5  -2   9        6.94        6.33     14.80 o 
  -4  -2   9        1.87        3.09      5.69 o 
  -3  -2   9       81.11      101.77     29.90 o 
  -2  -2   9      115.07      116.00     11.85 o 
  -1  -2   9      203.33      217.35     19.62 o 
   0  -2   9      849.17      786.44     67.11 o 
   1  -2   9       20.66       24.52      5.19 o 
   2  -2   9       74.82       83.72      8.90 o 
   3  -2   9      366.40      343.27     29.92 o 
   4  -2   9        1.55        5.31      6.43 o 
   5  -2   9      320.09      296.50     36.46 o 
   6  -2   9       40.27       27.18      9.91 o 
  -5  -1   9       49.75       56.58      8.86 o 
  -4  -1   9       58.36       86.58     10.37 o 
  -3  -1   9        0.20        3.49      5.19 o 
  -2  -1   9        0.95        5.54      4.74 o 
  -1  -1   9        1.34       -4.51      4.15 o 
   0  -1   9        0.02        7.69      4.29 o 
   1  -1   9      124.92      167.59     12.89 o 
   2  -1   9       53.01       59.05      6.84 o 
   3  -1   9       49.03       42.87      5.67 o 
   4  -1   9      220.18      254.48     19.25 o 
   5  -1   9       71.71       65.95      9.97 o 
   6  -1   9       97.71      101.28     14.82 o 
  -5   0   9      109.86      143.26     18.41 o 
  -4   0   9       31.55       49.81      7.71 o 
  -3   0   9       26.57       23.11      5.90 o 
  -2   0   9      415.35      408.63     37.47 o 
  -1   0   9      223.54      206.70     19.54 o 
   0   0   9      223.24      205.67     19.40 o 
   1   0   9     1220.60     1145.96    103.08 o 
   2   0   9        8.27       14.89      6.62 o 
   3   0   9        0.82       -2.62      6.65 o 
   4   0   9        0.87        4.97      4.41 o 
   5   0   9       35.61       26.95      8.83 o 
   6   0   9       29.71       38.51      8.46 o 
  -5   1   9        5.00       11.79      6.46 o 
  -4   1   9       15.54        6.23      5.48 o 
  -3   1   9      232.21      226.86     21.70 o 
  -2   1   9       38.46       26.03      6.74 o 
  -1   1   9      144.39      174.55     17.09 o 
   0   1   9       22.37       29.32      8.58 o 
   1   1   9      362.31      324.67     29.96 o 
   2   1   9      137.40      147.44     14.77 o 
   3   1   9      181.25      211.37     25.62 o 
   4   1   9       78.30       92.87     10.57 o 
   5   1   9      128.07      123.48     13.20 o 
   6   1   9        1.71        3.13      7.51 o 
  -5   2   9        2.51       -2.43      6.83 o 
  -4   2   9       12.75       20.91      6.93 o 
  -3   2   9        0.10       -8.52      5.68 o 
  -2   2   9       16.09       18.46      5.91 o 
  -1   2   9       26.01       23.27      5.84 o 
   0   2   9       98.41      121.91     13.40 o 
   1   2   9       14.89       15.75      5.58 o 
   2   2   9       80.68       95.70     10.49 o 
   3   2   9      116.99      116.90     12.39 o 
   4   2   9       27.09       36.77      6.87 o 
   5   2   9       80.70      108.85     17.64 o 
  -4   3   9      147.54      163.60     17.03 o 
  -3   3   9      366.29      354.22     32.83 o 
  -2   3   9      301.72      286.90     26.46 o 
  -1   3   9      219.57      193.65     19.08 o 
   0   3   9        9.62       23.24      5.86 o 
   1   3   9       95.39      105.03     11.74 o 
   2   3   9       41.48       44.85      8.44 o 
   3   3   9       28.50       30.37      8.35 o 
   4   3   9        2.18        5.21      6.00 o 
   5   3   9        4.79        1.46      9.27 o 
  -4   4   9       24.22       15.61     16.67 o 
  -3   4   9       81.85       86.37     21.11 o 
  -2   4   9        0.20        3.21      5.66 o 
  -1   4   9      146.49      136.94     14.15 o 
   0   4   9      116.09      125.12     16.34 o 
   1   4   9      219.98      227.78     22.00 o 
   2   4   9       75.61       68.66      9.10 o 
   3   4   9      165.90      168.73     17.20 o 
   4   4   9       11.05       10.86      7.98 o 
   5   4   9        0.76      -12.46      9.18 o 
  -3   5   9        0.37        2.54      5.96 o 
  -2   5   9        0.80       -6.35      5.39 o 
  -1   5   9       26.06       14.06      6.00 o 
   0   5   9        0.00       -0.03      5.52 o 
   1   5   9      235.34      205.72     20.54 o 
   2   5   9        7.12        9.73      8.34 o 
   3   5   9      301.25      260.22     35.14 o 
   4   5   9       11.68       10.54      9.98 o 
   5   5   9      187.27      175.19     26.25 o 
  -1   6   9        4.72        1.63      6.16 o 
   0   6   9        1.14        3.83      6.39 o 
   1   6   9        2.81        3.28      8.94 o 
   2   6   9        0.39       -3.41      7.12 o 
   3   6   9       15.51       12.42      8.26 o 
  -1  -5  10       66.51       40.57      7.04 o 
   0  -5  10      319.66      306.52     27.01 o 
   1  -5  10       13.26        6.25      5.95 o 
  -3  -4  10      113.12      134.09     18.91 o 
  -2  -4  10        2.37        0.51      5.62 o 
  -1  -4  10      827.92      688.52     58.86 o 
   0  -4  10       48.13       59.44      7.77 o 
   1  -4  10       31.69       23.80      5.86 o 
   2  -4  10       68.54       62.10      8.06 o 
   3  -4  10       24.20       28.53      6.69 o 
  -4  -3  10        4.66        9.19      7.87 o 
  -3  -3  10       80.22       92.74     13.98 o 
  -2  -3  10        0.84       -6.78      6.38 o 
  -1  -3  10        0.00        8.36      6.63 o 
   0  -3  10        3.41        0.29      5.08 o 
   1  -3  10       18.01       15.14      5.31 o 
   2  -3  10       45.42       43.64      6.50 o 
   3  -3  10      175.32      174.70     16.38 o 
   4  -3  10       18.95       13.42      5.89 o 
  -4  -2  10       10.95       34.16      8.53 o 
  -3  -2  10       62.19       63.50     10.73 o 
  -2  -2  10      345.75      333.41     41.67 o 
  -1  -2  10       38.74       35.40      7.68 o 
   0  -2  10      451.50      391.40     48.67 o 
   1  -2  10       32.37       32.32      7.81 o 
   2  -2  10        1.95        4.25      5.08 o 
   3  -2  10       14.64        9.04      5.08 o 
   4  -2  10       46.06       62.40     15.52 o 
   5  -2  10       22.10       20.63      9.28 o 
  -4  -1  10       64.99       77.14     12.38 o 
  -3  -1  10      330.18      314.19     29.44 o 
  -2  -1  10       10.57       13.03     10.01 o 
  -1  -1  10       21.10       29.28      5.73 o 
   0  -1  10       31.80       20.45      5.00 o 
   1  -1  10        5.73        2.99      4.60 o 
   2  -1  10      307.78      256.39     24.40 o 
   3  -1  10        1.71       -0.35      7.10 o 
   4  -1  10      333.31      308.43     27.25 o 
   5  -1  10        4.16       14.07      9.49 o 
  -4   0  10        0.73       11.09      6.38 o 
  -3   0  10       10.25       25.28     10.89 o 
  -2   0  10        1.02        1.83      4.83 o 
  -1   0  10       15.47       21.57      5.32 o 
   0   0  10       11.43       18.82      6.84 o 
   1   0  10      124.48      146.90     14.76 o 
   2   0  10       47.63       64.31      8.38 o 
   3   0  10      349.64      357.32     33.00 o 
   4   0  10       52.61       61.96      8.73 o 
  -4   1  10      225.61      216.37     21.12 o 
  -3   1  10       31.95       24.74      6.25 o 
  -2   1  10      213.86      186.19     18.19 o 
  -1   1  10       33.11       32.94      9.94 o 
   0   1  10       25.94       37.90      6.30 o 
   1   1  10        6.02       20.94      5.55 o 
   2   1  10        4.51        7.82      6.39 o 
   3   1  10        4.46        6.45      5.58 o 
   4   1  10        7.26        9.76      6.15 o 
   5   1  10       20.64        9.09     10.80 o 
  -4   2  10      115.66      103.86     12.41 o 
  -3   2  10       22.62       34.11      7.16 o 
  -2   2  10       82.81      101.97     11.33 o 
  -1   2  10        2.59        2.04      5.34 o 
   0   2  10      364.28      321.58     29.69 o 
   1   2  10        0.93       -4.69      6.59 o 
   2   2  10      176.58      148.32     14.97 o 
   3   2  10        0.15       -6.63      6.12 o 
   4   2  10        0.05        3.99      6.29 o 
   5   2  10       37.15       39.79     11.22 o 
  -3   3  10       38.82       38.99      7.71 o 
  -2   3  10        1.35        0.89      5.62 o 
  -1   3  10      203.94      237.94     22.89 o 
   0   3  10      100.39      114.98     12.58 o 
   1   3  10      175.03      173.24     17.44 o 
   2   3  10      291.26      289.66     27.13 o 
   3   3  10       27.72       28.35      6.76 o 
   4   3  10       79.90       96.81     31.12 o 
   5   3  10       58.04       62.15     13.47 o 
  -2   4  10       74.02       59.90      8.53 o 
  -1   4  10       34.33       39.31      7.20 o 
   0   4  10        3.75       -2.81     11.70 o 
   1   4  10       27.27       21.91      6.71 o 
   2   4  10       18.19        4.69      6.46 o 
   3   4  10      174.43      141.16     15.14 o 
   4   4  10       47.12       26.48     10.89 o 
  -1   5  10        7.35        4.35      6.21 o 
   0   5  10      224.41      191.66     19.63 o 
   1   5  10        9.11        2.48      6.22 o 
   2   5  10       79.75       72.39     10.43 o 
   3   5  10        4.37       -8.31      7.29 o 
  -2  -3  11      161.67      133.86     18.72 o 
  -1  -3  11        0.01       -3.44      6.99 o 
   0  -3  11       31.32       38.86      9.05 o 
   1  -3  11       61.05       66.27     11.65 o 
   2  -3  11       12.93       17.15      7.71 o 
  -3  -2  11       10.23       -3.28      6.74 o 
  -2  -2  11        4.35        1.36      6.45 o 
  -1  -2  11      108.13      111.90     15.85 o 
   0  -2  11      109.41      122.37     16.95 o 
   1  -2  11       96.29       94.06     14.06 o 
   2  -2  11      116.10      141.55     19.72 o 
   3  -2  11        0.43      -11.59      7.73 o 
  -3  -1  11       59.50       70.87      9.37 o 
  -2  -1  11       16.88       28.76      8.89 o 
  -1  -1  11       17.97       32.81      7.86 o 
   0  -1  11       10.65       21.32      6.88 o 
   1  -1  11       22.98       12.27      6.82 o 
   2  -1  11        0.62       -1.39      6.62 o 
   3  -1  11       51.44       56.99     10.92 o 
   4  -1  11        4.08        5.98      9.20 o 
  -3   0  11       26.91       39.87     10.66 o 
  -2   0  11       30.67       41.58      6.84 o 
  -1   0  11       70.37       67.45      9.32 o 
   0   0  11      125.26      153.77     26.09 o 
   1   0  11       73.50       72.64      9.01 o 
   2   0  11       35.76       40.21      7.09 o 
   3   0  11       13.12        9.17      6.01 o 
   4   0  11      138.48      131.06     14.25 o 
  -3   1  11        0.40        4.48     10.84 o 
  -2   1  11      264.71      272.68     26.91 o 
  -1   1  11        0.42       -3.25      5.12 o 
   0   1  11      195.93      199.86     19.34 o 
   1   1  11       18.42       17.40      5.56 o 
   2   1  11      253.00      264.10     24.74 o 
   3   1  11        0.18        6.07     10.31 o 
   4   1  11      207.12      212.08     20.65 o 
  -2   2  11        0.00        4.44      5.48 o 
  -1   2  11        2.57        1.78     11.57 o 
   0   2  11        4.52       10.00      5.04 o 
   1   2  11       79.30       78.51     11.40 o 
   2   2  11      117.99      136.00     14.27 o 
   3   2  11      155.75      157.86     32.29 o 
   4   2  11       84.77      101.87     11.85 o 
  -2   3  11       61.94       71.78     22.74 o 
  -1   3  11      217.73      209.62     20.68 o 
   0   3  11        2.79       -1.28      5.35 o 
   1   3  11      140.46      135.56     14.30 o 
   2   3  11       11.71       11.42      6.28 o 
   3   3  11       19.91       25.16      7.04 o 
   0   4  11      219.26      227.71     22.41 o 
   1   4  11       87.95       78.68     16.22 o 
   2   4  11       46.78       39.58      8.11 o 
   0  -1  12      209.79      232.99     30.08 o 
   1  -1  12      163.29      205.70     26.83 o 
  -1   0  12        6.94       16.29      5.97 o 
   0   0  12       36.70       39.67      7.24 o 
   1   0  12        0.56       -1.15      5.51 o 
   2   0  12      199.50      221.30     28.45 o 
   0   1  12       44.27       40.84      7.18 o 
   1   1  12       93.80      113.81     15.91 o 
   2   1  12       98.80      108.86     12.26 o 
                                                 
